# Supplementary material for: YTHDF3 recognizes DNA N6-methyladenine and recruits ALKBH1 for 6mA removal from genomic DNA
Source: EMBO J. 2025 Jul 25;44(17):4899–917. doi: 10.1038/s44318-025-00512-2 (PMC12402098; doi:10.1038/s44318-025-00512-2)
Supplement: Supplementary file 3 — Dataset EV1 [file 44318_2025_512_MOESM3_ESM.xls]

## Sheet: Dataset EV1
Uniprot Accesion Number	Gene Name	Protein Score	Mass	Num. of matches	Num. of significant matches	Num. of sequences	Num. of significant sequences	Protein Name
Q13686	ALKBH1	1522	44203	37	37	12	12	Nucleic acid dioxygenase ALKBH1 OS=Homo sapiens OX=9606 GN=ALKBH1 PE=1 SV=2
P16403	HIST1H1C	1153	21352	27	27	9	9	Histone H1.2 OS=Homo sapiens OX=9606 GN=HIST1H1C PE=1 SV=2
P10412	HIST1H1E	1081	21852	26	26	8	8	Histone H1.4 OS=Homo sapiens OX=9606 GN=HIST1H1E PE=1 SV=2
P11586	MTHFD1	795	102180	35	35	23	23	C-1-tetrahydrofolate synthase, cytoplasmic OS=Homo sapiens OX=9606 GN=MTHFD1 PE=1 SV=3
Q02978	SLC25A11	534	34211	16	16	9	9	Mitochondrial 2-oxoglutarate/malate carrier protein OS=Homo sapiens OX=9606 GN=SLC25A11 PE=1 SV=3
Q8N1F7	NUP93	498	93943	21	21	17	17	Nuclear pore complex protein Nup93 OS=Homo sapiens OX=9606 GN=NUP93 PE=1 SV=2
Q5QP82	DCAF10	438	61627	22	22	12	12	DDB1- and CUL4-associated factor 10 OS=Homo sapiens OX=9606 GN=DCAF10 PE=1 SV=1
Q5D862	FLG2	431	249296	6	6	5	5	Filaggrin-2 OS=Homo sapiens OX=9606 GN=FLG2 PE=1 SV=1
P55060	CSE1L	346	111145	17	17	13	13	Exportin-2 OS=Homo sapiens OX=9606 GN=CSE1L PE=1 SV=3
P15924	DSP	336	334021	22	22	20	20	Desmoplakin OS=Homo sapiens OX=9606 GN=DSP PE=1 SV=3
Q14697	GANAB	333	107263	19	19	13	13	Neutral alpha-glucosidase AB OS=Homo sapiens OX=9606 GN=GANAB PE=1 SV=3
P62736	ACTA2	328	42381	13	13	8	8	Actin, aortic smooth muscle OS=Homo sapiens OX=9606 GN=ACTA2 PE=1 SV=1
Q9Y6M1	IGF2BP2	328	66195	10	10	4	4	Insulin-like growth factor 2 mRNA-binding protein 2 OS=Homo sapiens OX=9606 GN=IGF2BP2 PE=1 SV=2
P25205	MCM3	324	91551	16	16	13	13	DNA replication licensing factor MCM3 OS=Homo sapiens OX=9606 GN=MCM3 PE=1 SV=3
P57721	PCBP3	318	39725	8	8	5	5	Poly(rC)-binding protein 3 OS=Homo sapiens OX=9606 GN=PCBP3 PE=2 SV=2
Q9H9B4	SFXN1	305	35881	11	11	8	8	Sideroflexin-1 OS=Homo sapiens OX=9606 GN=SFXN1 PE=1 SV=4
Q03252	LMNB2	294	70020	15	15	12	12	Lamin-B2 OS=Homo sapiens OX=9606 GN=LMNB2 PE=1 SV=4
P61981	YWHAG	293	28456	12	12	8	8	14-3-3 protein gamma OS=Homo sapiens OX=9606 GN=YWHAG PE=1 SV=2
Q96AE4	FUBP1	293	67690	9	9	8	8	Far upstream element-binding protein 1 OS=Homo sapiens OX=9606 GN=FUBP1 PE=1 SV=3
Q15046	KARS	292	68461	14	14	13	13	Lysine--tRNA ligase OS=Homo sapiens OX=9606 GN=KARS PE=1 SV=3
P55072	VCP	292	89950	18	18	14	14	Transitional endoplasmic reticulum ATPase OS=Homo sapiens OX=9606 GN=VCP PE=1 SV=4
Q9Y5M8	SRPRB	275	29912	9	9	7	7	Signal recognition particle receptor subunit beta OS=Homo sapiens OX=9606 GN=SRPRB PE=1 SV=3
Q9UJS0	SLC25A13	257	74528	11	11	8	8	Calcium-binding mitochondrial carrier protein Aralar2 OS=Homo sapiens OX=9606 GN=SLC25A13 PE=1 SV=2
O43390	HNRNPR	237	71184	9	9	7	7	Heterogeneous nuclear ribonucleoprotein R OS=Homo sapiens OX=9606 GN=HNRNPR PE=1 SV=1
P14923	JUP	236	82434	11	11	10	10	Junction plakoglobin OS=Homo sapiens OX=9606 GN=JUP PE=1 SV=3
Q16891	IMMT	231	84026	7	7	7	7	MICOS complex subunit MIC60 OS=Homo sapiens OX=9606 GN=IMMT PE=1 SV=1
Q08J23	NSUN2	231	87214	11	11	9	9	tRNA (cytosine(34)-C(5))-methyltransferase OS=Homo sapiens OX=9606 GN=NSUN2 PE=1 SV=2
P36542	ATP5F1C	227	33032	11	11	7	7	ATP synthase subunit gamma, mitochondrial OS=Homo sapiens OX=9606 GN=ATP5F1C PE=1 SV=1
P61026	RAB10	227	22755	6	6	3	3	Ras-related protein Rab-10 OS=Homo sapiens OX=9606 GN=RAB10 PE=1 SV=1
Q14566	MCM6	226	93801	9	9	6	6	DNA replication licensing factor MCM6 OS=Homo sapiens OX=9606 GN=MCM6 PE=1 SV=1
P57678	GEMIN4	220	121728	10	10	8	8	Gem-associated protein 4 OS=Homo sapiens OX=9606 GN=GEMIN4 PE=1 SV=2
O15226	NKRF	220	78308	10	10	9	9	NF-kappa-B-repressing factor OS=Homo sapiens OX=9606 GN=NKRF PE=1 SV=2
Q04917	YWHAH	218	28372	11	11	7	7	14-3-3 protein eta OS=Homo sapiens OX=9606 GN=YWHAH PE=1 SV=4
P43246	MSH2	212	105418	10	10	9	9	DNA mismatch repair protein Msh2 OS=Homo sapiens OX=9606 GN=MSH2 PE=1 SV=1
Q9NSD9	FARSB	208	66701	9	9	7	7	Phenylalanine--tRNA ligase beta subunit OS=Homo sapiens OX=9606 GN=FARSB PE=1 SV=3
P31040	SDHA	204	73672	8	8	8	8	Succinate dehydrogenase [ubiquinone] flavoprotein subunit, mitochondrial OS=Homo sapiens OX=9606 GN=SDHA PE=1 SV=2
P56192	MARS	203	102249	10	10	8	8	Methionine--tRNA ligase, cytoplasmic OS=Homo sapiens OX=9606 GN=MARS PE=1 SV=2
Q00839	HNRNPU	200	91269	9	9	8	8	Heterogeneous nuclear ribonucleoprotein U OS=Homo sapiens OX=9606 GN=HNRNPU PE=1 SV=6
P07437	TUBB	197	50095	7	7	4	4	Tubulin beta chain OS=Homo sapiens OX=9606 GN=TUBB PE=1 SV=2
P61006	RAB8A	195	23824	7	7	4	4	Ras-related protein Rab-8A OS=Homo sapiens OX=9606 GN=RAB8A PE=1 SV=1
Q9UHB9	SRP68	192	71199	8	8	7	7	Signal recognition particle subunit SRP68 OS=Homo sapiens OX=9606 GN=SRP68 PE=1 SV=2
P54577	YARS	192	59448	12	12	10	10	Tyrosine--tRNA ligase, cytoplasmic OS=Homo sapiens OX=9606 GN=YARS PE=1 SV=4
P25786	PSMA1	186	29822	7	7	5	5	Proteasome subunit alpha type-1 OS=Homo sapiens OX=9606 GN=PSMA1 PE=1 SV=1
P33991	MCM4	185	97068	9	9	9	9	DNA replication licensing factor MCM4 OS=Homo sapiens OX=9606 GN=MCM4 PE=1 SV=5
P38117	ETFB	185	28054	5	5	5	5	Electron transfer flavoprotein subunit beta OS=Homo sapiens OX=9606 GN=ETFB PE=1 SV=3
O00567	NOP56	184	66408	7	7	7	7	Nucleolar protein 56 OS=Homo sapiens OX=9606 GN=NOP56 PE=1 SV=4
O00541	PES1	181	68359	9	9	8	8	Pescadillo homolog OS=Homo sapiens OX=9606 GN=PES1 PE=1 SV=1
O95816	BAG2	180	23928	7	7	5	5	BAG family molecular chaperone regulator 2 OS=Homo sapiens OX=9606 GN=BAG2 PE=1 SV=1
Q9Y2S7	POLDIP2	180	42235	8	8	7	7	Polymerase delta-interacting protein 2 OS=Homo sapiens OX=9606 GN=POLDIP2 PE=1 SV=1
Q02413	DSG1	179	114702	6	6	4	4	Desmoglein-1 OS=Homo sapiens OX=9606 GN=DSG1 PE=1 SV=2
P11388	TOP2A	178	175017	10	10	10	10	DNA topoisomerase 2-alpha OS=Homo sapiens OX=9606 GN=TOP2A PE=1 SV=3
Q9UBX3	SLC25A10	177	31718	10	10	7	7	Mitochondrial dicarboxylate carrier OS=Homo sapiens OX=9606 GN=SLC25A10 PE=1 SV=2
P52789	HK2	173	103739	7	7	7	7	Hexokinase-2 OS=Homo sapiens OX=9606 GN=HK2 PE=1 SV=2
P28074	PSMB5	172	28633	5	5	5	5	Proteasome subunit beta type-5 OS=Homo sapiens OX=9606 GN=PSMB5 PE=1 SV=3
P09661	SNRPA1	171	28512	5	5	4	4	U2 small nuclear ribonucleoprotein A' OS=Homo sapiens OX=9606 GN=SNRPA1 PE=1 SV=2
P10809	HSPD1	169	61187	7	7	6	6	60 kDa heat shock protein, mitochondrial OS=Homo sapiens OX=9606 GN=HSPD1 PE=1 SV=2
Q15286	RAB35	167	23296	6	6	3	3	Ras-related protein Rab-35 OS=Homo sapiens OX=9606 GN=RAB35 PE=1 SV=1
P25788	PSMA3	166	28643	7	7	5	5	Proteasome subunit alpha type-3 OS=Homo sapiens OX=9606 GN=PSMA3 PE=1 SV=2
O43592	XPOT	162	111148	10	10	9	9	Exportin-T OS=Homo sapiens OX=9606 GN=XPOT PE=1 SV=2
P16402	HIST1H1D	162	22336	6	6	6	6	Histone H1.3 OS=Homo sapiens OX=9606 GN=HIST1H1D PE=1 SV=2
Q86YZ3	HRNR	161	283140	3	3	2	2	Hornerin OS=Homo sapiens OX=9606 GN=HRNR PE=1 SV=2
Q9Y5B9	SUPT16H	158	120409	8	8	8	8	FACT complex subunit SPT16 OS=Homo sapiens OX=9606 GN=SUPT16H PE=1 SV=1
Q5T9A4	ATAD3B	151	73098	8	8	5	5	ATPase family AAA domain-containing protein 3B OS=Homo sapiens OX=9606 GN=ATAD3B PE=1 SV=1
Q9Y678	COPG1	151	98967	7	7	6	6	Coatomer subunit gamma-1 OS=Homo sapiens OX=9606 GN=COPG1 PE=1 SV=1
Q96CT7	CCDC124	151	25820	6	6	5	5	Coiled-coil domain-containing protein 124 OS=Homo sapiens OX=9606 GN=CCDC124 PE=1 SV=1
P12236	SLC25A6	150	33073	10	10	7	7	ADP/ATP translocase 3 OS=Homo sapiens OX=9606 GN=SLC25A6 PE=1 SV=4
O94973	AP2A2	149	104807	8	8	7	7	AP-2 complex subunit alpha-2 OS=Homo sapiens OX=9606 GN=AP2A2 PE=1 SV=2
Q9BWF3	RBM4	148	40688	10	10	9	9	RNA-binding protein 4 OS=Homo sapiens OX=9606 GN=RBM4 PE=1 SV=1
P54819	AK2	147	26689	5	5	3	3	Adenylate kinase 2, mitochondrial OS=Homo sapiens OX=9606 GN=AK2 PE=1 SV=2
P13804	ETFA	146	35400	6	6	4	4	Electron transfer flavoprotein subunit alpha, mitochondrial OS=Homo sapiens OX=9606 GN=ETFA PE=1 SV=1
P39687	ANP32A	145	28682	5	5	4	4	Acidic leucine-rich nuclear phosphoprotein 32 family member A OS=Homo sapiens OX=9606 GN=ANP32A PE=1 SV=1
P55786	NPEPPS	145	103895	9	9	8	8	Puromycin-sensitive aminopeptidase OS=Homo sapiens OX=9606 GN=NPEPPS PE=1 SV=2
P35606	COPB2	144	103278	9	9	8	8	Coatomer subunit beta' OS=Homo sapiens OX=9606 GN=COPB2 PE=1 SV=2
P50570	DNM2	144	98345	10	10	10	10	Dynamin-2 OS=Homo sapiens OX=9606 GN=DNM2 PE=1 SV=2
Q9NX63	CHCHD3	144	26421	5	5	4	4	MICOS complex subunit MIC19 OS=Homo sapiens OX=9606 GN=CHCHD3 PE=1 SV=1
P60174	TPI1	142	31057	3	3	3	3	Triosephosphate isomerase OS=Homo sapiens OX=9606 GN=TPI1 PE=1 SV=3
Q92973	TNPO1	136	103771	5	5	4	4	Transportin-1 OS=Homo sapiens OX=9606 GN=TNPO1 PE=1 SV=2
P20340	RAB6A	135	23692	3	3	2	2	Ras-related protein Rab-6A OS=Homo sapiens OX=9606 GN=RAB6A PE=1 SV=3
Q6YN16	HSDL2	134	45651	4	4	3	3	Hydroxysteroid dehydrogenase-like protein 2 OS=Homo sapiens OX=9606 GN=HSDL2 PE=1 SV=1
Q9BXW7	HDHD5	133	46748	3	3	3	3	Haloacid dehalogenase-like hydrolase domain-containing 5 OS=Homo sapiens OX=9606 GN=HDHD5 PE=1 SV=1
Q53H96	PYCR3	133	29158	4	4	3	3	Pyrroline-5-carboxylate reductase 3 OS=Homo sapiens OX=9606 GN=PYCR3 PE=1 SV=3
O60762	DPM1	131	29673	5	5	5	5	Dolichol-phosphate mannosyltransferase subunit 1 OS=Homo sapiens OX=9606 GN=DPM1 PE=1 SV=1
Q96E39	RBMXL1	131	42173	6	6	5	5	RNA binding motif protein, X-linked-like-1 OS=Homo sapiens OX=9606 GN=RBMXL1 PE=1 SV=1
P51116	FXR2	129	74520	7	7	4	4	Fragile X mental retardation syndrome-related protein 2 OS=Homo sapiens OX=9606 GN=FXR2 PE=1 SV=2
Q9BQ39	DDX50	126	83084	5	5	5	5	ATP-dependent RNA helicase DDX50 OS=Homo sapiens OX=9606 GN=DDX50 PE=1 SV=1
O95757	HSPA4L	126	95479	3	3	3	3	Heat shock 70 kDa protein 4L OS=Homo sapiens OX=9606 GN=HSPA4L PE=1 SV=3
Q13162	PRDX4	124	30749	4	4	3	3	Peroxiredoxin-4 OS=Homo sapiens OX=9606 GN=PRDX4 PE=1 SV=1
Q10567	AP1B1	123	105482	7	7	6	6	AP-1 complex subunit beta-1 OS=Homo sapiens OX=9606 GN=AP1B1 PE=1 SV=2
Q9Y2L1	DIS3	123	110017	7	7	6	6	Exosome complex exonuclease RRP44 OS=Homo sapiens OX=9606 GN=DIS3 PE=1 SV=2
Q5RKV6	EXOSC6	122	28503	3	3	3	3	Exosome complex component MTR3 OS=Homo sapiens OX=9606 GN=EXOSC6 PE=1 SV=1
P37837	TALDO1	122	37688	6	6	4	4	Transaldolase OS=Homo sapiens OX=9606 GN=TALDO1 PE=1 SV=2
P08195	SLC3A2	121	68180	3	3	3	3	4F2 cell-surface antigen heavy chain OS=Homo sapiens OX=9606 GN=SLC3A2 PE=1 SV=3
P56545	CTBP2	120	49427	5	5	4	4	C-terminal-binding protein 2 OS=Homo sapiens OX=9606 GN=CTBP2 PE=1 SV=1
P02545	LMNA	118	74380	7	7	7	7	Prelamin-A/C OS=Homo sapiens OX=9606 GN=LMNA PE=1 SV=1
Q9Y4R8	TELO2	118	92430	5	5	4	4	Telomere length regulation protein TEL2 homolog OS=Homo sapiens OX=9606 GN=TELO2 PE=1 SV=2
O00571	DDX3X	117	73597	5	5	4	4	ATP-dependent RNA helicase DDX3X OS=Homo sapiens OX=9606 GN=DDX3X PE=1 SV=3
P0DMR1	HNRNPCL4	117	32181	2	2	2	2	Heterogeneous nuclear ribonucleoprotein C-like 4 OS=Homo sapiens OX=9606 GN=HNRNPCL4 PE=3 SV=1
Q9Y6C9	MTCH2	117	33936	6	6	4	4	Mitochondrial carrier homolog 2 OS=Homo sapiens OX=9606 GN=MTCH2 PE=1 SV=1
Q99848	EBNA1BP2	117	34887	3	3	3	3	Probable rRNA-processing protein EBP2 OS=Homo sapiens OX=9606 GN=EBNA1BP2 PE=1 SV=2
Q9BTE7	DCUN1D5	115	27833	5	5	5	5	DCN1-like protein 5 OS=Homo sapiens OX=9606 GN=DCUN1D5 PE=1 SV=1
Q08554	DSC1	115	101406	2	2	2	2	Desmocollin-1 OS=Homo sapiens OX=9606 GN=DSC1 PE=1 SV=2
Q14684	RRP1B	115	84774	4	4	4	4	Ribosomal RNA processing protein 1 homolog B OS=Homo sapiens OX=9606 GN=RRP1B PE=1 SV=3
Q5VTE0	EEF1A1P5	114	50495	6	6	4	4	Putative elongation factor 1-alpha-like 3 OS=Homo sapiens OX=9606 GN=EEF1A1P5 PE=5 SV=1
Q96P63	SERPINB12	114	46646	3	3	3	3	Serpin B12 OS=Homo sapiens OX=9606 GN=SERPINB12 PE=1 SV=1
Q9NPD3	EXOSC4	112	26652	5	5	3	3	Exosome complex component RRP41 OS=Homo sapiens OX=9606 GN=EXOSC4 PE=1 SV=3
O00299	CLIC1	111	27248	4	4	4	4	Chloride intracellular channel protein 1 OS=Homo sapiens OX=9606 GN=CLIC1 PE=1 SV=4
O75367	H2AFY	111	39764	4	4	4	4	Core histone macro-H2A.1 OS=Homo sapiens OX=9606 GN=H2AFY PE=1 SV=4
P10515	DLAT	111	69466	8	8	4	4	Dihydrolipoyllysine-residue acetyltransferase component of pyruvate dehydrogenase complex, mitochondrial OS=Homo sapiens OX=9606 GN=DLAT PE=1 SV=3
P60900	PSMA6	111	27838	3	3	3	3	Proteasome subunit alpha type-6 OS=Homo sapiens OX=9606 GN=PSMA6 PE=1 SV=1
O14818	PSMA7	111	28041	4	4	4	4	Proteasome subunit alpha type-7 OS=Homo sapiens OX=9606 GN=PSMA7 PE=1 SV=1
Q9UNS2	COPS3	109	48412	2	2	2	2	COP9 signalosome complex subunit 3 OS=Homo sapiens OX=9606 GN=COPS3 PE=1 SV=3
O75663	TIPRL	109	31652	3	3	3	3	TIP41-like protein OS=Homo sapiens OX=9606 GN=TIPRL PE=1 SV=2
P07355	ANXA2	107	38808	4	4	4	4	Annexin A2 OS=Homo sapiens OX=9606 GN=ANXA2 PE=1 SV=2
O75746	SLC25A12	107	75114	5	5	4	4	Calcium-binding mitochondrial carrier protein Aralar1 OS=Homo sapiens OX=9606 GN=SLC25A12 PE=1 SV=2
Q9BYG3	NIFK	107	34372	3	3	3	3	MKI67 FHA domain-interacting nucleolar phosphoprotein OS=Homo sapiens OX=9606 GN=NIFK PE=1 SV=1
P51149	RAB7A	107	23760	7	7	4	4	Ras-related protein Rab-7a OS=Homo sapiens OX=9606 GN=RAB7A PE=1 SV=1
Q9Y277	VDAC3	107	30981	4	4	3	3	Voltage-dependent anion-selective channel protein 3 OS=Homo sapiens OX=9606 GN=VDAC3 PE=1 SV=1
P53618	COPB1	106	108214	5	5	4	4	Coatomer subunit beta OS=Homo sapiens OX=9606 GN=COPB1 PE=1 SV=3
P11142	HSPA8	104	71082	3	3	3	3	Heat shock cognate 71 kDa protein OS=Homo sapiens OX=9606 GN=HSPA8 PE=1 SV=1
Q8TEX9	IPO4	102	120179	6	6	6	6	Importin-4 OS=Homo sapiens OX=9606 GN=IPO4 PE=1 SV=2
P23258	TUBG1	102	51480	5	5	4	4	Tubulin gamma-1 chain OS=Homo sapiens OX=9606 GN=TUBG1 PE=1 SV=2
P61019	RAB2A	101	23702	4	4	4	4	Ras-related protein Rab-2A OS=Homo sapiens OX=9606 GN=RAB2A PE=1 SV=1
Q14498	RBM39	100	59628	2	2	2	2	RNA-binding protein 39 OS=Homo sapiens OX=9606 GN=RBM39 PE=1 SV=2
Q32P51	HNRNPA1L2	99	34375	4	4	2	2	Heterogeneous nuclear ribonucleoprotein A1-like 2 OS=Homo sapiens OX=9606 GN=HNRNPA1L2 PE=2 SV=2
Q96SB4	SRPK1	99	74963	5	5	4	4	SRSF protein kinase 1 OS=Homo sapiens OX=9606 GN=SRPK1 PE=1 SV=2
Q9H936	SLC25A22	98	34904	4	4	4	4	Mitochondrial glutamate carrier 1 OS=Homo sapiens OX=9606 GN=SLC25A22 PE=1 SV=1
Q96PK6	RBM14	97	69620	5	5	5	5	RNA-binding protein 14 OS=Homo sapiens OX=9606 GN=RBM14 PE=1 SV=2
P48556	PSMD8	96	39872	6	6	4	4	26S proteasome non-ATPase regulatory subunit 8 OS=Homo sapiens OX=9606 GN=PSMD8 PE=1 SV=2
P28340	POLD1	96	125035	8	8	8	8	DNA polymerase delta catalytic subunit OS=Homo sapiens OX=9606 GN=POLD1 PE=1 SV=2
Q9UBT2	UBA2	96	71749	4	4	3	3	SUMO-activating enzyme subunit 2 OS=Homo sapiens OX=9606 GN=UBA2 PE=1 SV=2
O60264	SMARCA5	96	122513	6	6	6	6	SWI/SNF-related matrix-associated actin-dependent regulator of chromatin subfamily A member 5 OS=Homo sapiens OX=9606 GN=SMARCA5 PE=1 SV=1
Q9H7E9	C8orf33	96	25319	2	2	2	2	UPF0488 protein C8orf33 OS=Homo sapiens OX=9606 GN=C8orf33 PE=1 SV=1
P00722	lacZ	94	117321	2	2	2	2	Beta-galactosidase OS=Escherichia coli (strain K12) OX=83333 GN=lacZ PE=1 SV=2
P31944	CASP14	94	27947	2	2	2	2	Caspase-14 OS=Homo sapiens OX=9606 GN=CASP14 PE=1 SV=2
P61289	PSME3	94	29602	3	3	3	3	Proteasome activator complex subunit 3 OS=Homo sapiens OX=9606 GN=PSME3 PE=1 SV=1
Q8IZP2	ST13P4	93	27561	3	3	2	2	Putative protein FAM10A4 OS=Homo sapiens OX=9606 GN=ST13P4 PE=5 SV=1
P16615	ATP2A2	93	116336	6	6	6	6	Sarcoplasmic/endoplasmic reticulum calcium ATPase 2 OS=Homo sapiens OX=9606 GN=ATP2A2 PE=1 SV=1
P02786	TFRC	93	85274	4	4	4	4	Transferrin receptor protein 1 OS=Homo sapiens OX=9606 GN=TFRC PE=1 SV=2
Q12904	AIMP1	91	34616	2	2	2	2	Aminoacyl tRNA synthase complex-interacting multifunctional protein 1 OS=Homo sapiens OX=9606 GN=AIMP1 PE=1 SV=2
Q9NX58	LYAR	91	44044	2	2	2	2	Cell growth-regulating nucleolar protein OS=Homo sapiens OX=9606 GN=LYAR PE=1 SV=2
Q8IVS2	MCAT	91	43390	5	5	5	5	Malonyl-CoA-acyl carrier protein transacylase, mitochondrial OS=Homo sapiens OX=9606 GN=MCAT PE=1 SV=2
P63104	YWHAZ	90	27899	4	4	2	2	14-3-3 protein zeta/delta OS=Homo sapiens OX=9606 GN=YWHAZ PE=1 SV=1
Q9NXW2	DNAJB12	90	42062	3	3	3	3	DnaJ homolog subfamily B member 12 OS=Homo sapiens OX=9606 GN=DNAJB12 PE=1 SV=5
O95782	AP2A1	89	108561	5	5	5	5	AP-2 complex subunit alpha-1 OS=Homo sapiens OX=9606 GN=AP2A1 PE=1 SV=3
O14735	CDIPT	87	23865	4	4	2	2	CDP-diacylglycerol--inositol 3-phosphatidyltransferase OS=Homo sapiens OX=9606 GN=CDIPT PE=1 SV=1
O96008	TOMM40	87	38211	4	4	2	2	Mitochondrial import receptor subunit TOM40 homolog OS=Homo sapiens OX=9606 GN=TOMM40 PE=1 SV=1
Q9BXJ9	NAA15	87	102462	4	4	4	4	N-alpha-acetyltransferase 15, NatA auxiliary subunit OS=Homo sapiens OX=9606 GN=NAA15 PE=1 SV=1
P16989	YBX3	87	40066	5	5	4	4	Y-box-binding protein 3 OS=Homo sapiens OX=9606 GN=YBX3 PE=1 SV=4
P00338	LDHA	86	36950	3	3	3	3	L-lactate dehydrogenase A chain OS=Homo sapiens OX=9606 GN=LDHA PE=1 SV=2
P04406	GAPDH	85	36201	3	3	3	3	Glyceraldehyde-3-phosphate dehydrogenase OS=Homo sapiens OX=9606 GN=GAPDH PE=1 SV=3
O75153	CLUH	84	148003	4	4	4	4	Clustered mitochondria protein homolog OS=Homo sapiens OX=9606 GN=CLUH PE=1 SV=2
Q96EY1	DNAJA3	84	53083	5	5	4	4	DnaJ homolog subfamily A member 3, mitochondrial OS=Homo sapiens OX=9606 GN=DNAJA3 PE=1 SV=2
Q8N1G4	LRRC47	83	64004	6	6	6	6	Leucine-rich repeat-containing protein 47 OS=Homo sapiens OX=9606 GN=LRRC47 PE=1 SV=1
P30084	ECHS1	82	31823	5	5	4	4	Enoyl-CoA hydratase, mitochondrial OS=Homo sapiens OX=9606 GN=ECHS1 PE=1 SV=4
Q7Z2T5	TRMT1L	82	82893	4	4	4	4	TRMT1-like protein OS=Homo sapiens OX=9606 GN=TRMT1L PE=1 SV=2
Q9BQ52	ELAC2	82	93415	3	3	3	3	Zinc phosphodiesterase ELAC protein 2 OS=Homo sapiens OX=9606 GN=ELAC2 PE=1 SV=2
P42126	ECI1	81	33080	2	2	2	2	Enoyl-CoA delta isomerase 1, mitochondrial OS=Homo sapiens OX=9606 GN=ECI1 PE=1 SV=1
Q5C9Z4	NOM1	81	96768	2	2	2	2	Nucleolar MIF4G domain-containing protein 1 OS=Homo sapiens OX=9606 GN=NOM1 PE=1 SV=1
P20020	ATP2B1	81	135569	2	2	2	2	Plasma membrane calcium-transporting ATPase 1 OS=Homo sapiens OX=9606 GN=ATP2B1 PE=1 SV=4
Q2NL82	TSR1	81	92151	3	3	3	3	Pre-rRNA-processing protein TSR1 homolog OS=Homo sapiens OX=9606 GN=TSR1 PE=1 SV=1
O15355	PPM1G	81	59919	5	5	5	5	Protein phosphatase 1G OS=Homo sapiens OX=9606 GN=PPM1G PE=1 SV=1
Q9H3U1	UNC45A	80	104266	4	4	4	4	Protein unc-45 homolog A OS=Homo sapiens OX=9606 GN=UNC45A PE=1 SV=1
O95347	SMC2	80	136085	5	5	5	5	Structural maintenance of chromosomes protein 2 OS=Homo sapiens OX=9606 GN=SMC2 PE=1 SV=2
Q9NXS2	QPCTL	79	43068	3	3	3	3	Glutaminyl-peptide cyclotransferase-like protein OS=Homo sapiens OX=9606 GN=QPCTL PE=1 SV=2
O94826	TOMM70	79	68096	4	4	4	4	Mitochondrial import receptor subunit TOM70 OS=Homo sapiens OX=9606 GN=TOMM70 PE=1 SV=1
Q9Y3Z3	SAMHD1	78	72896	4	4	4	4	Deoxynucleoside triphosphate triphosphohydrolase SAMHD1 OS=Homo sapiens OX=9606 GN=SAMHD1 PE=1 SV=2
O94874	UFL1	78	89996	4	4	4	4	E3 UFM1-protein ligase 1 OS=Homo sapiens OX=9606 GN=UFL1 PE=1 SV=2
A0FGR8	ESYT2	78	102807	3	3	3	3	Extended synaptotagmin-2 OS=Homo sapiens OX=9606 GN=ESYT2 PE=1 SV=1
P0C0S8	HIST1H2AG	78	14083	5	5	3	3	Histone H2A type 1 OS=Homo sapiens OX=9606 GN=HIST1H2AG PE=1 SV=2
Q9NRZ9	HELLS	76	97639	4	4	4	4	Lymphoid-specific helicase OS=Homo sapiens OX=9606 GN=HELLS PE=1 SV=1
O75832	PSMD10	75	24697	3	3	2	2	26S proteasome non-ATPase regulatory subunit 10 OS=Homo sapiens OX=9606 GN=PSMD10 PE=1 SV=1
P16152	CBR1	75	30641	2	2	2	2	Carbonyl reductase [NADPH] 1 OS=Homo sapiens OX=9606 GN=CBR1 PE=1 SV=3
Q6PI48	DARS2	74	74086	4	4	4	4	Aspartate--tRNA ligase, mitochondrial OS=Homo sapiens OX=9606 GN=DARS2 PE=1 SV=1
Q53GT1	KLHL22	74	72648	6	6	6	6	Kelch-like protein 22 OS=Homo sapiens OX=9606 GN=KLHL22 PE=1 SV=2
Q00688	FKBP3	74	25218	2	2	2	2	Peptidyl-prolyl cis-trans isomerase FKBP3 OS=Homo sapiens OX=9606 GN=FKBP3 PE=1 SV=1
P49368	CCT3	74	61066	2	2	2	2	T-complex protein 1 subunit gamma OS=Homo sapiens OX=9606 GN=CCT3 PE=1 SV=4
P27348	YWHAQ	73	28032	4	4	2	2	14-3-3 protein theta OS=Homo sapiens OX=9606 GN=YWHAQ PE=1 SV=1
O95394	PGM3	73	60270	4	4	4	4	Phosphoacetylglucosamine mutase OS=Homo sapiens OX=9606 GN=PGM3 PE=1 SV=1
Q9NVV0	TMEM38B	73	32717	2	2	2	2	Trimeric intracellular cation channel type B OS=Homo sapiens OX=9606 GN=TMEM38B PE=1 SV=1
P38606	ATP6V1A	73	68660	2	2	2	2	V-type proton ATPase catalytic subunit A OS=Homo sapiens OX=9606 GN=ATP6V1A PE=1 SV=2
Q13155	AIMP2	72	35668	2	2	2	2	Aminoacyl tRNA synthase complex-interacting multifunctional protein 2 OS=Homo sapiens OX=9606 GN=AIMP2 PE=1 SV=2
Q08188	TGM3	72	76926	6	6	5	5	Protein-glutamine gamma-glutamyltransferase E OS=Homo sapiens OX=9606 GN=TGM3 PE=1 SV=4
Q562R1	ACTBL2	71	42318	4	4	3	3	Beta-actin-like protein 2 OS=Homo sapiens OX=9606 GN=ACTBL2 PE=1 SV=2
P53004	BLVRA	71	33692	3	3	3	3	Biliverdin reductase A OS=Homo sapiens OX=9606 GN=BLVRA PE=1 SV=2
P81605	DCD	71	11391	2	2	2	2	Dermcidin OS=Homo sapiens OX=9606 GN=DCD PE=1 SV=2
Q15717	ELAVL1	71	36240	3	3	2	2	ELAV-like protein 1 OS=Homo sapiens OX=9606 GN=ELAVL1 PE=1 SV=2
P20930	FLG	71	435036	2	2	2	2	Filaggrin OS=Homo sapiens OX=9606 GN=FLG PE=1 SV=3
Q7Z5H3	ARHGAP22	71	77301	3	3	3	3	Rho GTPase-activating protein 22 OS=Homo sapiens OX=9606 GN=ARHGAP22 PE=1 SV=1
P62140	PPP1CB	71	37961	3	3	3	3	Serine/threonine-protein phosphatase PP1-beta catalytic subunit OS=Homo sapiens OX=9606 GN=PPP1CB PE=1 SV=3
Q9UIA9	XPO7	70	125196	2	2	2	2	Exportin-7 OS=Homo sapiens OX=9606 GN=XPO7 PE=1 SV=3
P08238	HSP90AB1	70	83554	3	3	3	3	Heat shock protein HSP 90-beta OS=Homo sapiens OX=9606 GN=HSP90AB1 PE=1 SV=4
O43837	IDH3B	70	42442	3	3	3	3	Isocitrate dehydrogenase [NAD] subunit beta, mitochondrial OS=Homo sapiens OX=9606 GN=IDH3B PE=1 SV=2
Q9H4K7	MTG2	70	44327	4	4	4	4	Mitochondrial ribosome-associated GTPase 2 OS=Homo sapiens OX=9606 GN=MTG2 PE=1 SV=1
P21912	SDHB	70	32407	3	3	3	3	Succinate dehydrogenase [ubiquinone] iron-sulfur subunit, mitochondrial OS=Homo sapiens OX=9606 GN=SDHB PE=1 SV=3
Q15637	SF1	68	68514	3	3	3	3	Splicing factor 1 OS=Homo sapiens OX=9606 GN=SF1 PE=1 SV=4
Q5JTZ9	AARS2	67	108299	2	2	2	2	Alanine--tRNA ligase, mitochondrial OS=Homo sapiens OX=9606 GN=AARS2 PE=1 SV=1
O75947	ATP5PD	67	18537	4	4	3	3	ATP synthase subunit d, mitochondrial OS=Homo sapiens OX=9606 GN=ATP5PD PE=1 SV=3
O75436	VPS26A	66	38260	4	4	4	4	Vacuolar protein sorting-associated protein 26A OS=Homo sapiens OX=9606 GN=VPS26A PE=1 SV=2
Q53GQ0	HSD17B12	66	34416	2	2	2	2	Very-long-chain 3-oxoacyl-CoA reductase OS=Homo sapiens OX=9606 GN=HSD17B12 PE=1 SV=2
Q7Z739	YTHDF3	66	63936	2	2	2	2	YTH domain-containing family protein 3 OS=Homo sapiens OX=9606 GN=YTHDF3 PE=1 SV=1
Q9UBU9	NXF1	65	70652	2	2	2	2	Nuclear RNA export factor 1 OS=Homo sapiens OX=9606 GN=NXF1 PE=1 SV=1
Q8WUM4	PDCD6IP	65	96590	3	3	3	3	Programmed cell death 6-interacting protein OS=Homo sapiens OX=9606 GN=PDCD6IP PE=1 SV=1
Q9BSD7	NTPCR	64	20928	2	2	2	2	Cancer-related nucleoside-triphosphatase OS=Homo sapiens OX=9606 GN=NTPCR PE=1 SV=1
Q00325	SLC25A3	64	40525	3	3	3	3	Phosphate carrier protein, mitochondrial OS=Homo sapiens OX=9606 GN=SLC25A3 PE=1 SV=2
Q99436	PSMB7	64	30288	2	2	2	2	Proteasome subunit beta type-7 OS=Homo sapiens OX=9606 GN=PSMB7 PE=1 SV=1
P49792	RANBP2	63	362365	4	4	4	4	E3 SUMO-protein ligase RanBP2 OS=Homo sapiens OX=9606 GN=RANBP2 PE=1 SV=2
P40925	MDH1	63	36631	2	2	2	2	Malate dehydrogenase, cytoplasmic OS=Homo sapiens OX=9606 GN=MDH1 PE=1 SV=4
Q92979	EMG1	63	26931	2	2	2	2	Ribosomal RNA small subunit methyltransferase NEP1 OS=Homo sapiens OX=9606 GN=EMG1 PE=1 SV=4
Q9P2I0	CPSF2	62	89286	3	3	3	3	Cleavage and polyadenylation specificity factor subunit 2 OS=Homo sapiens OX=9606 GN=CPSF2 PE=1 SV=2
P51570	GALK1	62	42702	2	2	2	2	Galactokinase OS=Homo sapiens OX=9606 GN=GALK1 PE=1 SV=1
O14654	IRS4	62	134711	3	3	3	3	Insulin receptor substrate 4 OS=Homo sapiens OX=9606 GN=IRS4 PE=1 SV=1
P10768	ESD	62	31956	3	3	3	3	S-formylglutathione hydrolase OS=Homo sapiens OX=9606 GN=ESD PE=1 SV=2
Q9Y5L0	TNPO3	62	105961	2	2	2	2	Transportin-3 OS=Homo sapiens OX=9606 GN=TNPO3 PE=1 SV=3
Q9UQ88	CDK11A	61	91534	2	2	2	2	Cyclin-dependent kinase 11A OS=Homo sapiens OX=9606 GN=CDK11A PE=1 SV=4
Q96C19	EFHD2	61	26794	3	3	2	2	EF-hand domain-containing protein D2 OS=Homo sapiens OX=9606 GN=EFHD2 PE=1 SV=1
P42704	LRPPRC	61	159003	4	4	3	3	Leucine-rich PPR motif-containing protein, mitochondrial OS=Homo sapiens OX=9606 GN=LRPPRC PE=1 SV=3
Q15031	LARS2	61	102823	3	3	3	3	Probable leucine--tRNA ligase, mitochondrial OS=Homo sapiens OX=9606 GN=LARS2 PE=1 SV=2
Q9ULX6	AKAP8L	60	72051	3	3	3	3	A-kinase anchor protein 8-like OS=Homo sapiens OX=9606 GN=AKAP8L PE=1 SV=4
O00233	PSMD9	59	24838	2	2	2	2	26S proteasome non-ATPase regulatory subunit 9 OS=Homo sapiens OX=9606 GN=PSMD9 PE=1 SV=3
Q08945	SSRP1	59	81367	3	3	3	3	FACT complex subunit SSRP1 OS=Homo sapiens OX=9606 GN=SSRP1 PE=1 SV=1
Q71DI3	HIST2H3A	59	15436	2	2	2	2	Histone H3.2 OS=Homo sapiens OX=9606 GN=HIST2H3A PE=1 SV=3
Q9NSE4	IARS2	59	114688	2	2	2	2	Isoleucine--tRNA ligase, mitochondrial OS=Homo sapiens OX=9606 GN=IARS2 PE=1 SV=2
Q9UKD2	MRTO4	59	27657	5	5	4	4	mRNA turnover protein 4 homolog OS=Homo sapiens OX=9606 GN=MRTO4 PE=1 SV=2
O14980	XPO1	58	124447	4	4	3	3	Exportin-1 OS=Homo sapiens OX=9606 GN=XPO1 PE=1 SV=1
P14324	FDPS	58	48758	3	3	3	3	Farnesyl pyrophosphate synthase OS=Homo sapiens OX=9606 GN=FDPS PE=1 SV=4
P26599	PTBP1	58	57357	2	2	2	2	Polypyrimidine tract-binding protein 1 OS=Homo sapiens OX=9606 GN=PTBP1 PE=1 SV=1
Q9NW13	RBM28	58	86198	2	2	2	2	RNA-binding protein 28 OS=Homo sapiens OX=9606 GN=RBM28 PE=1 SV=3
O00743	PPP6C	58	35806	2	2	2	2	Serine/threonine-protein phosphatase 6 catalytic subunit OS=Homo sapiens OX=9606 GN=PPP6C PE=1 SV=1
O60749	SNX2	58	58549	2	2	2	2	Sorting nexin-2 OS=Homo sapiens OX=9606 GN=SNX2 PE=1 SV=2
Q9P035	HACD3	58	43360	3	3	3	3	Very-long-chain (3R)-3-hydroxyacyl-CoA dehydratase 3 OS=Homo sapiens OX=9606 GN=HACD3 PE=1 SV=2
Q16836	HADH	57	34329	3	3	2	2	Hydroxyacyl-coenzyme A dehydrogenase, mitochondrial OS=Homo sapiens OX=9606 GN=HADH PE=1 SV=3
P45954	ACADSB	57	47797	2	2	2	2	Short/branched chain specific acyl-CoA dehydrogenase, mitochondrial OS=Homo sapiens OX=9606 GN=ACADSB PE=1 SV=1
P13639	EEF2	56	96246	3	3	3	3	Elongation factor 2 OS=Homo sapiens OX=9606 GN=EEF2 PE=1 SV=4
Q9HCS7	XAB2	56	100745	3	3	3	3	Pre-mRNA-splicing factor SYF1 OS=Homo sapiens OX=9606 GN=XAB2 PE=1 SV=2
O00116	AGPS	55	73664	2	2	2	2	Alkyldihydroxyacetonephosphate synthase, peroxisomal OS=Homo sapiens OX=9606 GN=AGPS PE=1 SV=1
Q9Y696	CLIC4	55	28982	2	2	2	2	Chloride intracellular channel protein 4 OS=Homo sapiens OX=9606 GN=CLIC4 PE=1 SV=4
P33992	MCM5	55	83031	4	4	3	3	DNA replication licensing factor MCM5 OS=Homo sapiens OX=9606 GN=MCM5 PE=1 SV=5
P15104	GLUL	55	42665	2	2	2	2	Glutamine synthetase OS=Homo sapiens OX=9606 GN=GLUL PE=1 SV=4
P63000	RAC1	55	21835	2	2	2	2	Ras-related C3 botulinum toxin substrate 1 OS=Homo sapiens OX=9606 GN=RAC1 PE=1 SV=1
Q9BQE3	TUBA1C	55	50548	2	2	2	2	Tubulin alpha-1C chain OS=Homo sapiens OX=9606 GN=TUBA1C PE=1 SV=1
P24539	ATP5PB	54	28947	3	3	3	3	ATP synthase F(0) complex subunit B1, mitochondrial OS=Homo sapiens OX=9606 GN=ATP5PB PE=1 SV=2
Q92615	LARP4B	54	80902	2	2	2	2	La-related protein 4B OS=Homo sapiens OX=9606 GN=LARP4B PE=1 SV=3
P19404	NDUFV2	54	27659	2	2	2	2	NADH dehydrogenase [ubiquinone] flavoprotein 2, mitochondrial OS=Homo sapiens OX=9606 GN=NDUFV2 PE=1 SV=2
O75934	BCAS2	54	26229	2	2	2	2	Pre-mRNA-splicing factor SPF27 OS=Homo sapiens OX=9606 GN=BCAS2 PE=1 SV=1
Q9GZS1	POLR1E	53	47687	2	2	2	2	DNA-directed RNA polymerase I subunit RPA49 OS=Homo sapiens OX=9606 GN=POLR1E PE=1 SV=3
Q08211	DHX9	52	142181	2	2	2	2	ATP-dependent RNA helicase A OS=Homo sapiens OX=9606 GN=DHX9 PE=1 SV=4
Q9Y3B2	EXOSC1	52	21780	2	2	2	2	Exosome complex component CSL4 OS=Homo sapiens OX=9606 GN=EXOSC1 PE=1 SV=1
P22626	HNRNPA2B1	52	37464	4	4	3	3	Heterogeneous nuclear ribonucleoproteins A2/B1 OS=Homo sapiens OX=9606 GN=HNRNPA2B1 PE=1 SV=2
Q9BVI4	NOC4L	52	58830	2	2	2	2	Nucleolar complex protein 4 homolog OS=Homo sapiens OX=9606 GN=NOC4L PE=1 SV=1
P04049	RAF1	52	73803	2	2	2	2	RAF proto-oncogene serine/threonine-protein kinase OS=Homo sapiens OX=9606 GN=RAF1 PE=1 SV=1
Q8TDN6	BRIX1	52	41660	4	4	3	3	Ribosome biogenesis protein BRX1 homolog OS=Homo sapiens OX=9606 GN=BRIX1 PE=1 SV=2
Q9H3N1	TMX1	52	32170	2	2	2	2	Thioredoxin-related transmembrane protein 1 OS=Homo sapiens OX=9606 GN=TMX1 PE=1 SV=1
Q7Z478	DHX29	51	156222	3	3	3	3	ATP-dependent RNA helicase DHX29 OS=Homo sapiens OX=9606 GN=DHX29 PE=1 SV=2
P35613	BSG	51	42573	3	3	3	3	Basigin OS=Homo sapiens OX=9606 GN=BSG PE=1 SV=2
P78417	GSTO1	51	27833	2	2	2	2	Glutathione S-transferase omega-1 OS=Homo sapiens OX=9606 GN=GSTO1 PE=1 SV=2
P06748	NPM1	51	32726	2	2	2	2	Nucleophosmin OS=Homo sapiens OX=9606 GN=NPM1 PE=1 SV=2
P05109	S100A8	51	10885	2	2	2	2	Protein S100-A8 OS=Homo sapiens OX=9606 GN=S100A8 PE=1 SV=1
P23193	TCEA1	51	34404	2	2	2	2	Transcription elongation factor A protein 1 OS=Homo sapiens OX=9606 GN=TCEA1 PE=1 SV=2
Q8TDD1	DDX54	50	98819	3	3	3	3	ATP-dependent RNA helicase DDX54 OS=Homo sapiens OX=9606 GN=DDX54 PE=1 SV=2
P11387	TOP1	50	91125	5	5	5	5	DNA topoisomerase 1 OS=Homo sapiens OX=9606 GN=TOP1 PE=1 SV=2
P78344	EIF4G2	50	102810	4	4	4	4	Eukaryotic translation initiation factor 4 gamma 2 OS=Homo sapiens OX=9606 GN=EIF4G2 PE=1 SV=1
O60763	USO1	50	108740	2	2	2	2	General vesicular transport factor p115 OS=Homo sapiens OX=9606 GN=USO1 PE=1 SV=2
Q9H7Z7	PTGES2	50	42088	2	2	2	2	Prostaglandin E synthase 2 OS=Homo sapiens OX=9606 GN=PTGES2 PE=1 SV=1
P05141	SLC25A5	49	33059	3	3	3	3	ADP/ATP translocase 2 OS=Homo sapiens OX=9606 GN=SLC25A5 PE=1 SV=7
O43175	PHGDH	49	57356	2	2	2	2	D-3-phosphoglycerate dehydrogenase OS=Homo sapiens OX=9606 GN=PHGDH PE=1 SV=4
Q9H583	HEATR1	49	244382	7	7	7	7	HEAT repeat-containing protein 1 OS=Homo sapiens OX=9606 GN=HEATR1 PE=1 SV=3
Q9Y5P6	GMPPB	49	40379	2	2	2	2	Mannose-1-phosphate guanyltransferase beta OS=Homo sapiens OX=9606 GN=GMPPB PE=1 SV=2
P57740	NUP107	49	107048	2	2	2	2	Nuclear pore complex protein Nup107 OS=Homo sapiens OX=9606 GN=NUP107 PE=1 SV=1
Q14671	PUM1	49	127079	3	3	3	3	Pumilio homolog 1 OS=Homo sapiens OX=9606 GN=PUM1 PE=1 SV=3
Q12797	ASPH	48	86266	3	3	3	3	Aspartyl/asparaginyl beta-hydroxylase OS=Homo sapiens OX=9606 GN=ASPH PE=1 SV=3
P21399	ACO1	48	98850	2	2	2	2	Cytoplasmic aconitate hydratase OS=Homo sapiens OX=9606 GN=ACO1 PE=1 SV=3
Q96GQ7	DDX27	48	90292	2	2	2	2	Probable ATP-dependent RNA helicase DDX27 OS=Homo sapiens OX=9606 GN=DDX27 PE=1 SV=2
Q14690	PDCD11	48	209939	2	2	2	2	Protein RRP5 homolog OS=Homo sapiens OX=9606 GN=PDCD11 PE=1 SV=3
Q99575	POP1	48	116346	3	3	3	3	Ribonucleases P/MRP protein subunit POP1 OS=Homo sapiens OX=9606 GN=POP1 PE=1 SV=2
P56537	EIF6	47	27095	2	2	2	2	Eukaryotic translation initiation factor 6 OS=Homo sapiens OX=9606 GN=EIF6 PE=1 SV=1
Q01780	EXOSC10	47	101566	2	2	2	2	Exosome component 10 OS=Homo sapiens OX=9606 GN=EXOSC10 PE=1 SV=2
Q9UKN8	GTF3C4	47	93235	3	3	3	3	General transcription factor 3C polypeptide 4 OS=Homo sapiens OX=9606 GN=GTF3C4 PE=1 SV=2
P04792	HSPB1	47	22826	2	2	2	2	Heat shock protein beta-1 OS=Homo sapiens OX=9606 GN=HSPB1 PE=1 SV=2
P41252	IARS	47	145718	2	2	2	2	Isoleucine--tRNA ligase, cytoplasmic OS=Homo sapiens OX=9606 GN=IARS PE=1 SV=2
P25490	YY1	47	45141	2	2	2	2	Transcriptional repressor protein YY1 OS=Homo sapiens OX=9606 GN=YY1 PE=1 SV=2
P61586	RHOA	47	22096	2	2	2	2	Transforming protein RhoA OS=Homo sapiens OX=9606 GN=RHOA PE=1 SV=1
Q92667	AKAP1	46	98250	3	3	3	3	A-kinase anchor protein 1, mitochondrial OS=Homo sapiens OX=9606 GN=AKAP1 PE=1 SV=1
Q86Y56	DNAAF5	46	94774	2	2	2	2	Dynein assembly factor 5, axonemal OS=Homo sapiens OX=9606 GN=DNAAF5 PE=1 SV=4
P62979	RPS27A	46	18296	3	3	3	3	Ubiquitin-40S ribosomal protein S27a OS=Homo sapiens OX=9606 GN=RPS27A PE=1 SV=2
Q6UB98	ANKRD12	45	237046	3	3	2	2	Ankyrin repeat domain-containing protein 12 OS=Homo sapiens OX=9606 GN=ANKRD12 PE=1 SV=3
O76003	GLRX3	45	37693	2	2	2	2	Glutaredoxin-3 OS=Homo sapiens OX=9606 GN=GLRX3 PE=1 SV=2
Q96T37	RBM15	44	107352	3	3	3	3	RNA-binding protein 15 OS=Homo sapiens OX=9606 GN=RBM15 PE=1 SV=2
Q6UB35	MTHFD1L	43	106636	2	2	2	2	Monofunctional C1-tetrahydrofolate synthase, mitochondrial OS=Homo sapiens OX=9606 GN=MTHFD1L PE=1 SV=1
P12036	NEFH	43	112639	3	3	3	3	Neurofilament heavy polypeptide OS=Homo sapiens OX=9606 GN=NEFH PE=1 SV=4
Q9NRK6	ABCB10	42	79497	2	2	2	2	ATP-binding cassette sub-family B member 10, mitochondrial OS=Homo sapiens OX=9606 GN=ABCB10 PE=1 SV=2
Q9Y6E2	BZW2	42	48360	2	2	2	2	Basic leucine zipper and W2 domain-containing protein 2 OS=Homo sapiens OX=9606 GN=BZW2 PE=1 SV=1
Q16629	SRSF7	42	27578	2	2	2	2	Serine/arginine-rich splicing factor 7 OS=Homo sapiens OX=9606 GN=SRSF7 PE=1 SV=1
Q8WUA4	GTF3C2	41	101699	2	2	2	2	General transcription factor 3C polypeptide 2 OS=Homo sapiens OX=9606 GN=GTF3C2 PE=1 SV=2
O75489	NDUFS3	40	30337	2	2	2	2	NADH dehydrogenase [ubiquinone] iron-sulfur protein 3, mitochondrial OS=Homo sapiens OX=9606 GN=NDUFS3 PE=1 SV=1
Q6P4A7	SFXN4	40	38259	2	2	2	2	Sideroflexin-4 OS=Homo sapiens OX=9606 GN=SFXN4 PE=1 SV=1
P62993	GRB2	39	25304	2	2	2	2	Growth factor receptor-bound protein 2 OS=Homo sapiens OX=9606 GN=GRB2 PE=1 SV=1
Q15003	NCAPH	38	83310	2	2	2	2	Condensin complex subunit 2 OS=Homo sapiens OX=9606 GN=NCAPH PE=1 SV=3
P09960	LTA4H	38	69868	2	2	2	2	Leukotriene A-4 hydrolase OS=Homo sapiens OX=9606 GN=LTA4H PE=1 SV=2
O43819	SCO2	38	29962	3	3	3	3	Protein SCO2 homolog, mitochondrial OS=Homo sapiens OX=9606 GN=SCO2 PE=1 SV=3
Q15185	PTGES3	37	18971	2	2	2	2	Prostaglandin E synthase 3 OS=Homo sapiens OX=9606 GN=PTGES3 PE=1 SV=1
Q92542	NCSTN	36	79103	2	2	2	2	Nicastrin OS=Homo sapiens OX=9606 GN=NCSTN PE=1 SV=2
Q99497	PARK7	36	20050	3	3	2	2	Protein/nucleic acid deglycase DJ-1 OS=Homo sapiens OX=9606 GN=PARK7 PE=1 SV=2
Q16531	DDB1	35	128142	3	3	3	3	DNA damage-binding protein 1 OS=Homo sapiens OX=9606 GN=DDB1 PE=1 SV=1
O43708	GSTZ1	35	24482	3	3	2	2	Maleylacetoacetate isomerase OS=Homo sapiens OX=9606 GN=GSTZ1 PE=1 SV=3
Q9NXF1	TEX10	35	106349	2	2	2	2	Testis-expressed protein 10 OS=Homo sapiens OX=9606 GN=TEX10 PE=1 SV=2
P46063	RECQL	34	74436	2	2	2	2	ATP-dependent DNA helicase Q1 OS=Homo sapiens OX=9606 GN=RECQL PE=1 SV=3
Q96T76	MMS19	34	114928	2	2	2	2	MMS19 nucleotide excision repair protein homolog OS=Homo sapiens OX=9606 GN=MMS19 PE=1 SV=2
Q92688	ANP32B	33	28941	3	3	3	3	Acidic leucine-rich nuclear phosphoprotein 32 family member B OS=Homo sapiens OX=9606 GN=ANP32B PE=1 SV=1
O14965	AURKA	33	46180	2	2	2	2	Aurora kinase A OS=Homo sapiens OX=9606 GN=AURKA PE=1 SV=2
Q9BTZ2	DHRS4	33	29803	3	3	2	2	Dehydrogenase/reductase SDR family member 4 OS=Homo sapiens OX=9606 GN=DHRS4 PE=1 SV=3
Q9Y3C1	NOP16	33	21232	3	3	3	3	Nucleolar protein 16 OS=Homo sapiens OX=9606 GN=NOP16 PE=1 SV=2
Q9UKV8	AGO2	33	98400	2	2	2	2	Protein argonaute-2 OS=Homo sapiens OX=9606 GN=AGO2 PE=1 SV=3
Q8WUM0	NUP133	32	129924	2	2	2	2	Nuclear pore complex protein Nup133 OS=Homo sapiens OX=9606 GN=NUP133 PE=1 SV=2
P36507	MAP2K2	31	44681	2	2	2	2	Dual specificity mitogen-activated protein kinase kinase 2 OS=Homo sapiens OX=9606 GN=MAP2K2 PE=1 SV=1
Q8NBQ5	HSD17B11	31	33257	2	2	2	2	Estradiol 17-beta-dehydrogenase 11 OS=Homo sapiens OX=9606 GN=HSD17B11 PE=1 SV=3
Q9H0U3	MAGT1	31	38411	2	2	2	2	Magnesium transporter protein 1 OS=Homo sapiens OX=9606 GN=MAGT1 PE=1 SV=1
Q8IXI1	RHOT2	31	69101	2	2	2	2	Mitochondrial Rho GTPase 2 OS=Homo sapiens OX=9606 GN=RHOT2 PE=1 SV=2
P0C7P4	UQCRFS1P1	31	31081	2	2	2	2	Putative cytochrome b-c1 complex subunit Rieske-like protein 1 OS=Homo sapiens OX=9606 GN=UQCRFS1P1 PE=5 SV=1
O43251	RBFOX2	31	41348	2	2	2	2	RNA binding protein fox-1 homolog 2 OS=Homo sapiens OX=9606 GN=RBFOX2 PE=1 SV=3
P23280	CA6	30	35459	2	2	2	2	Carbonic anhydrase 6 OS=Homo sapiens OX=9606 GN=CA6 PE=1 SV=3
Q9UBS4	DNAJB11	30	40774	2	2	2	2	DnaJ homolog subfamily B member 11 OS=Homo sapiens OX=9606 GN=DNAJB11 PE=1 SV=1
O43747	AP1G1	29	92148	2	2	2	2	AP-1 complex subunit gamma-1 OS=Homo sapiens OX=9606 GN=AP1G1 PE=1 SV=5
P01036	CST4	29	16489	2	2	2	2	Cystatin-S OS=Homo sapiens OX=9606 GN=CST4 PE=1 SV=3
P78527	PRKDC	29	473749	2	2	2	2	DNA-dependent protein kinase catalytic subunit OS=Homo sapiens OX=9606 GN=PRKDC PE=1 SV=3
Q9UGP8	SEC63	29	88341	2	2	2	2	Translocation protein SEC63 homolog OS=Homo sapiens OX=9606 GN=SEC63 PE=1 SV=2
P08133	ANXA6	27	76168	2	2	2	2	Annexin A6 OS=Homo sapiens OX=9606 GN=ANXA6 PE=1 SV=3
P63092	GNAS	27	46092	2	2	2	2	Guanine nucleotide-binding protein G(s) subunit alpha isoforms short OS=Homo sapiens OX=9606 GN=GNAS PE=1 SV=1
O60716	CTNND1	25	108674	2	2	2	2	Catenin delta-1 OS=Homo sapiens OX=9606 GN=CTNND1 PE=1 SV=1
P11279	LAMP1	25	45367	2	2	2	2	Lysosome-associated membrane glycoprotein 1 OS=Homo sapiens OX=9606 GN=LAMP1 PE=1 SV=3
P49590	HARS2	25	57593	2	2	2	2	Probable histidine--tRNA ligase, mitochondrial OS=Homo sapiens OX=9606 GN=HARS2 PE=1 SV=1
P07199	CENPB	24	65531	3	3	2	2	Major centromere autoantigen B OS=Homo sapiens OX=9606 GN=CENPB PE=1 SV=2
Q92797	SYMPK	24	141915	2	2	2	2	Symplekin OS=Homo sapiens OX=9606 GN=SYMPK PE=1 SV=2
Q9HAV4	XPO5	21	138332	2	2	2	2	Exportin-5 OS=Homo sapiens OX=9606 GN=XPO5 PE=1 SV=1
A6NKT7	RGPD3	20	198732	2	2	2	2	RanBP2-like and GRIP domain-containing protein 3 OS=Homo sapiens OX=9606 GN=RGPD3 PE=3 SV=2
P08240	SRPRA	20	70223	2	2	2	2	Signal recognition particle receptor subunit alpha OS=Homo sapiens OX=9606 GN=SRPRA PE=1 SV=2

## Sheet: Legend
Dataset EV1.The proteins interacted with ALKBH1 were identified by Co-IP together with proteomics.
