# Supplementary material for: YTHDF3 recognizes DNA N6-methyladenine and recruits ALKBH1 for 6mA removal from genomic DNA
Source: EMBO J. 2025 Jul 25;44(17):4899–917. doi: 10.1038/s44318-025-00512-2 (PMC12402098; doi:10.1038/s44318-025-00512-2)
Supplement: Supplementary file 4 — Source data Fig. 1 [file 44318_2025_512_MOESM4_ESM.zip]

Archive with 22 entries (14 files):
- Figure_1/
- Figure_1/1A/
- Figure_1/1A/ALKBH1 Immunopurified-6mA.tif
- Figure_1/1A/ALKBH1 Immunopurified-MB.tif
- Figure_1/1A/ALKBH1 Recombinant-6mA.tif
- Figure_1/1A/ALKBH1 Recombinant-MB.tif
- Figure_1/1D/
- Figure_1/1D/Gel stained with silver.tif
- Figure_1/1E/
- Figure_1/1E/1F.xlsx
- Figure_1/1F/
- Figure_1/1F/1G.xlsx
- Figure_1/1G/
- Figure_1/1G/(ALKBH1-expression) YTHDF3-6mA.tif
- Figure_1/1G/(ALKBH1-expression) YTHDF3-MB.tif
- Figure_1/1G/(ALKBH1-KO) YTHDF3-6mA.tif
- Figure_1/1G/(ALKBH1-KO) YTHDF3-MB.tif
- Figure_1/1H/
- Figure_1/1H/F3-His 6mA.tif
- Figure_1/1H/F3-His MB.tif
- Figure_1/S1D (old panel 1E)/
- Figure_1/S1D (old panel 1E)/S1D.xlsx
