# Supplementary material for: YTHDF3 recognizes DNA N6-methyladenine and recruits ALKBH1 for 6mA removal from genomic DNA
Source: EMBO J. 2025 Jul 25;44(17):4899–917. doi: 10.1038/s44318-025-00512-2 (PMC12402098; doi:10.1038/s44318-025-00512-2)
Supplement: Supplementary file 4 — Source data Fig. 1 [file 44318_2025_512_MOESM4_ESM.zip › Figure_1/1E/1F.xlsx]

## Sheet: Sheet1
	Figure 1F		M2			M3			M4			M5			M2			M3
			HeLa												HEK-293T
		NC	0.767491	0.801151	0.756782	0.569516	0.584949	0.643726	0.774984	0.749693	0.806029	0.664233	0.711545	0.643979	0.798494	0.758926	0.821563	0.582424	0.655988	0.615078
		Si#1	0.902605	0.876703	0.932496	0.887626	0.836368	0.8671	0.889609	0.874172	0.935234	0.727299	0.665069	0.683772	0.914931	0.888246	0.934018	0.841549	0.808042	0.831978
		Si#2	0.920701	0.912344	0.861608	0.8593	0.831234	0.885281	0.906936	0.873517	0.921419	0.694719	0.668503	0.730447	0.887839	0.937787	0.900649	0.784494	0.852705	0.832084
