# Supplementary material for: YTHDF3 recognizes DNA N6-methyladenine and recruits ALKBH1 for 6mA removal from genomic DNA
Source: EMBO J. 2025 Jul 25;44(17):4899–917. doi: 10.1038/s44318-025-00512-2 (PMC12402098; doi:10.1038/s44318-025-00512-2)
Supplement: Supplementary file 4 — Source data Fig. 1 [file 44318_2025_512_MOESM4_ESM.zip › Figure_1/1F/1G.xlsx]

## Sheet: Sheet1
	Figure 1G	M2			M3			M4			M5			M2			M3
		HeLa												HEK-293T
	NC	0.762153	0.869952	0.828479	0.581133	0.650915	0.577636	0.840537	0.814744	0.767781	0.703991	0.646781	0.678848	0.786595	0.864836	0.826209	0.610617	0.584205	0.676255
	2ug	0.643233	0.592425	0.666865	0.431596	0.419834	0.53087	0.62944	0.609932	0.660746	0.619008	0.704017	0.66043	0.58745	0.623695	0.646719	0.481726	0.434017	0.418821
	4ug	0.455925	0.523826	0.472738	0.28847	0.308584	0.258941	0.496523	0.563427	0.465847	0.713849	0.622464	0.692864	0.428822	0.469234	0.470864	0.287045	0.291737	0.255439
