# Supplementary material for: YTHDF3 recognizes DNA N6-methyladenine and recruits ALKBH1 for 6mA removal from genomic DNA
Source: EMBO J. 2025 Jul 25;44(17):4899–917. doi: 10.1038/s44318-025-00512-2 (PMC12402098; doi:10.1038/s44318-025-00512-2)
Supplement: Supplementary file 4 — Source data Fig. 1 [file 44318_2025_512_MOESM4_ESM.zip › Figure_1/S1D (old panel 1E)/S1D.xlsx]

## Sheet: Sheet1
Appendix Figure S1D
		YTHDF3									MTHFD1									MMS19
		M2			M3			M4			M2			M3			M4			M2			M3			M4
		NC	#1	#2	NC	s#1	#2	NC	#1	#2	NC	#1	#2	NC	#1	#2	NC	#1	#2	NC	#1	#2	NC	#1	#2	NC	#1	#2
		0.73256	0.892456	0.932147	0.462466	0.712346	0.702346	0.632467	0.902469	0.954337	0.800746	0.778955	0.801246	0.512347	0.486427	0.524731	0.712357	0.691235	0.714796	0.712346	0.754624	0.812357	0.52137	0.412224	0.501234	0.612463	0.702359	0.523786
		0.762598	0.912763	0.862134	0.487417	0.685432	0.746216	0.601248	0.884237	0.921037	0.775694	0.810235	0.76875	0.424379	0.503247	0.45689	0.704448	0.681266	0.66579	0.823568	0.801247	0.684231	0.512035	0.487843	0.487467	0.710234	0.589675	0.689714
		0.80112	0.914638	0.901156	0.601249	0.741699	0.766149	0.695469	0.942768	0.881135	0.812454	0.801476	0.808465	0.456247	0.424637	0.412477	0.623215	0.601247	0.689456	0.756498	0.698456	0.77569	0.464792	0.547896	0.510125	0.64327	0.644236	0.691121
