# Supplementary material for: YTHDF3 recognizes DNA N6-methyladenine and recruits ALKBH1 for 6mA removal from genomic DNA
Source: EMBO J. 2025 Jul 25;44(17):4899–917. doi: 10.1038/s44318-025-00512-2 (PMC12402098; doi:10.1038/s44318-025-00512-2)
Supplement: Supplementary file 5 — Source data Fig. 2 [file 44318_2025_512_MOESM5_ESM.zip]

Archive with 28 entries (19 files):
- Figure_2/
- Figure_2/2A/
- Figure_2/2A/2A.xlsx
- Figure_2/2B/
- Figure_2/2B/2B.xlsx
- Figure_2/2C (old panel S2E)/
- Figure_2/2C (old panel S2E)/(6mA) A1-Flag VS KO-F3+A1-Flag.tif
- Figure_2/2C (old panel S2E)/(MB) A1-Flag VS KO-F3+A1-Flag.tif
- Figure_2/2D (old panel S2F)/
- Figure_2/2D (old panel S2F)/(6mA) A1-Flag(KO-F3)+F3-Flag(KO-A1).tif
- Figure_2/2D (old panel S2F)/(MB) A1-Flag(KO-F3)+F3-Flag(KO-A1).tif
- Figure_2/2G/
- Figure_2/2G/6mA.tif
- Figure_2/2G/MB.tif
- Figure_2/2H and 2I/
- Figure_2/2H and 2I/2H and 2I.xlsx
- Figure_2/S2A (old panel 2A)/
- Figure_2/S2A (old panel 2A)/6mA.tif
- Figure_2/S2A (old panel 2A)/actin.tif
- Figure_2/S2A (old panel 2A)/Flag.tif
- Figure_2/S2A (old panel 2A)/MB.tif
- Figure_2/S2A (old panel 2A)/YTHDF3.tif
- Figure_2/S2D (old panel 2C)/
- Figure_2/S2D (old panel 2C)/6mA.tif
- Figure_2/S2D (old panel 2C)/actin.tif
- Figure_2/S2D (old panel 2C)/Flag.tif
- Figure_2/S2D (old panel 2C)/HA.tif
- Figure_2/S2D (old panel 2C)/MB.tif
