# Supplementary material for: YTHDF3 recognizes DNA N6-methyladenine and recruits ALKBH1 for 6mA removal from genomic DNA
Source: EMBO J. 2025 Jul 25;44(17):4899–917. doi: 10.1038/s44318-025-00512-2 (PMC12402098; doi:10.1038/s44318-025-00512-2)
Supplement: Supplementary file 5 — Source data Fig. 2 [file 44318_2025_512_MOESM5_ESM.zip › Figure_2/2A/2A.xlsx]

## Sheet: Sheet1
	Figure 2A		M2（KO-F3#1）			M3（KO-F3#1）			M2（KO-F3#2）			M3（KO-F3#2）
		NC(HeLa)	0.823331	0.804985	0.753314	0.556336	0.640087	0.609877	0.823543	0.79887	0.75459	0.623047	0.559327	0.600567
		KO-F3	0.959374	0.990472	0.98513	0.864175	0.910327	0.844715	0.981847	0.969161	0.940405	0.903277	0.861468	0.837292
		A1	0.529053	0.593395	0.579597	0.410681	0.366514	0.33817	0.573203	0.617909	0.63782	0.39417	0.424242	0.328776
		KO-F3+A1	0.836372	0.733462	0.782372	0.626078	0.672033	0.588205	0.784561	0.824437	0.772227	0.568786	0.640994	0.668253
