# Supplementary material for: YTHDF3 recognizes DNA N6-methyladenine and recruits ALKBH1 for 6mA removal from genomic DNA
Source: EMBO J. 2025 Jul 25;44(17):4899–917. doi: 10.1038/s44318-025-00512-2 (PMC12402098; doi:10.1038/s44318-025-00512-2)
Supplement: Supplementary file 5 — Source data Fig. 2 [file 44318_2025_512_MOESM5_ESM.zip › Figure_2/2B/2B.xlsx]

## Sheet: Sheet1
	Figure 2B	M2			M3			M2			M3			M4			M5
		HCT-116						MHCC-97H
	NC	0.87164	0.791562	0.800314	0.680906	0.599006	0.633774	0.832255	0.772662	0.845772	0.564711	0.645286	0.591571	0.763125	0.816244	0.848958	0.70238	0.638052	0.68062
	ALKBH1	0.593238	0.624385	0.555768	0.436304	0.384496	0.416864	0.585079	0.513916	0.61772	0.310222	0.329864	0.381467	0.601641	0.557332	0.526267	0.667574	0.626181	0.687181
	YTHDF3	0.631833	0.619285	0.578049	0.451268	0.435111	0.468846	0.562869	0.631848	0.62796	0.438255	0.455449	0.401207	0.64675	0.57871	0.636472	0.681684	0.669357	0.719088
	ALKBH1+YTHDF3	0.26761	0.237794	0.288151	0.058146	0.062842	0.0866318	0.308933	0.270957	0.226015	0.04084	0.056758	0.053909	0.252022	0.321971	0.237424	0.644645	0.739993	0.727314
