# Supplementary material for: YTHDF3 recognizes DNA N6-methyladenine and recruits ALKBH1 for 6mA removal from genomic DNA
Source: EMBO J. 2025 Jul 25;44(17):4899–917. doi: 10.1038/s44318-025-00512-2 (PMC12402098; doi:10.1038/s44318-025-00512-2)
Supplement: Supplementary file 5 — Source data Fig. 2 [file 44318_2025_512_MOESM5_ESM.zip › Figure_2/2H and 2I/2H and 2I.xlsx]

## Sheet: Sheet1
Figure 2H and 2I		dsDNA+ALKBH1			dsDNA+ALKBH1(+YTHDF3)			ssDNA+ALKBH1			ssDNA+ALKBH1(+YTHDF3)			bubbleDNA+ALKBH1			bubbleDNA+ALKBH1(+YTHDF3)			bulgeDNA+ALKBH1			bulgeDNA+ALKBH1(+YTHDF3)
	0.5uM	-0.434338	-0.194585	0.594084	2.75864	3.02266	3.09578	2.87336	3.05935	2.94853	7.07728	7.09458	7.09458	7.75942	7.76339	7.77124	8.10975	8.13322	8.06928	7.88305	7.83024	7.86393	8.14532	8.13597	8.05228
	1uM	0.229455	-3.15345	0.455751	6.04533	5.20382	4.96296	6.61827	6.478	6.478	11.2067	10.9748	11.0141	13.8793	13.6165	13.9177	16.44	16.4446	16.4477	15.2338	15.273	15.0546	16.5727	16.529	16.5533
	2uM	2.23223	0.45891	-0.465316	8.93191	9.10046	9.26785	11.0345	10.2482	10.0876	19.2209	18.6216	18.208	22.0283	21.4662	21.3837	26.6578	24.8249	24.1508	23.827	24.2142	23.3543	26.8403	26.8403	27.0178
	4uM	1.37198	3.15747	-0.930632	12.1399	13.262	12.5165	16.4918	17.1825	17.8638	27.0264	28.3767	27.3002	29.681	29.1647	28.6412	33.7922	34.6912	35.7804	33.1015	32.1578	32.868	35.3492	35.7804	35.7804
	8uM	1.83564	1.83564	-5.6621	17.2599	17.2599	17.2599	22.7574	21.9883	23.5212	33.6767	32.9836	37.7363	38.3967	35.7276	33.6767	39.0524	41.6305	39.0524	37.0714	37.0714	37.7363	39.7037	40.3504	41.6305
