# Supplementary material for: YTHDF3 recognizes DNA N6-methyladenine and recruits ALKBH1 for 6mA removal from genomic DNA
Source: EMBO J. 2025 Jul 25;44(17):4899–917. doi: 10.1038/s44318-025-00512-2 (PMC12402098; doi:10.1038/s44318-025-00512-2)
Supplement: Supplementary file 6 — Source data Fig. 3 [file 44318_2025_512_MOESM6_ESM.zip]

Archive with 31 entries (24 files):
- Figure_3/
- Figure_3/3A/
- Figure_3/3A/actin-Total proteins .tif
- Figure_3/3A/ALKBH1-DNA pulldown.tif
- Figure_3/3A/ALKBH1-Total proteins .tif
- Figure_3/3A/Flag-Total proteins .tif
- Figure_3/3B/
- Figure_3/3B/actin -Total proteins.tif
- Figure_3/3B/ALKBH1-Pulldown.tif
- Figure_3/3B/ALKBH1-Total proteins.tif
- Figure_3/3B/Flag-Total proteins.tif
- Figure_3/3C/
- Figure_3/3C/actin - Total proteins.tif
- Figure_3/3C/ALKBH1- pull down.tif
- Figure_3/3C/Flag-- Total proteins.tif
- Figure_3/3C/YTHDF3 - Total proteins.tif
- Figure_3/3D/
- Figure_3/3D/actin- Total proteins.tif
- Figure_3/3D/ALKBH1- pulldown.tif
- Figure_3/3D/Flag- Total proteins.tif
- Figure_3/3D/YTHDF3- Total proteins.tif
- Figure_3/3E/
- Figure_3/3E/ALKBH1-Input.tif
- Figure_3/3E/ALKBH1.tif
- Figure_3/3E/YTHDF3-Input.tif
- Figure_3/3E/YTHDF3.tif
- Figure_3/3F/
- Figure_3/3F/ALKBH1-Input.tif
- Figure_3/3F/ALKBH1.tif
- Figure_3/3F/YTHDF3-Input.tif
- Figure_3/3F/YTHDF3.tif
