# Supplementary material for: YTHDF3 recognizes DNA N6-methyladenine and recruits ALKBH1 for 6mA removal from genomic DNA
Source: EMBO J. 2025 Jul 25;44(17):4899–917. doi: 10.1038/s44318-025-00512-2 (PMC12402098; doi:10.1038/s44318-025-00512-2)
Supplement: Supplementary file 7 — Source data Fig. 4 [file 44318_2025_512_MOESM7_ESM.zip]

Archive with 34 entries (24 files):
- Figure_4/
- Figure_4/4A/
- Figure_4/4A/ALKBH1.tif
- Figure_4/4A/Flag.tif
- Figure_4/4A/HA.tif
- Figure_4/4A/YTHDF3.tif
- Figure_4/4B/
- Figure_4/4B/ALKBH1.tif
- Figure_4/4B/Flag.tif
- Figure_4/4B/HA.tif
- Figure_4/4B/YTHDF3.tif
- Figure_4/4C/
- Figure_4/4C/GST.tif
- Figure_4/4C/YTHDF3.tif
- Figure_4/4E/
- Figure_4/4E/Flag.tif
- Figure_4/4E/HA.tif
- Figure_4/4F/
- Figure_4/4F/Flag.tif
- Figure_4/4F/YTHDC1.tif
- Figure_4/4F/YTHDF1.tif
- Figure_4/4F/YTHDF2.tif
- Figure_4/4F/YTHDF3.tif
- Figure_4/4H/
- Figure_4/4H/ALKBH1.tif
- Figure_4/4H/Flag.tif
- Figure_4/4I/
- Figure_4/4I/EMSA.tif
- Figure_4/4J/
- Figure_4/4J/YTHDF3-INPUT.tif
- Figure_4/4J/YTHDF3.tif
- Figure_4/4K/
- Figure_4/4K/YTHDF3-INPUT.tif
- Figure_4/4K/YTHDF3.tif
