# Supplementary material for: YTHDF3 recognizes DNA N6-methyladenine and recruits ALKBH1 for 6mA removal from genomic DNA
Source: EMBO J. 2025 Jul 25;44(17):4899–917. doi: 10.1038/s44318-025-00512-2 (PMC12402098; doi:10.1038/s44318-025-00512-2)
Supplement: Supplementary file 8 — Source data Fig. 5 [file 44318_2025_512_MOESM8_ESM.zip]

Archive with 24 entries (14 files):
- Figure_5/
- Figure_5/5A/
- Figure_5/5A/EMSA.tif
- Figure_5/5B/
- Figure_5/5B/actin-Total proteins.tif
- Figure_5/5B/YTHDF3-Total proteins.tif
- Figure_5/5B/YTHDF3.tif
- Figure_5/5C/
- Figure_5/5C/EMSA.tif
- Figure_5/5D/
- Figure_5/5D/EMSA.tif
- Figure_5/5E/
- Figure_5/5E/5E.xlsx
- Figure_5/5F/
- Figure_5/5F/actin-Total proteins.tif
- Figure_5/5F/Flag-Total proteins.tif
- Figure_5/5F/Flag.tif
- Figure_5/5G/
- Figure_5/5G/EMSA.tif
- Figure_5/5H/
- Figure_5/5H/GST.tif
- Figure_5/5H/YTHDF3.tif
- Figure_5/5I/
- Figure_5/5I/IHC.tif
