# Supplementary material for: YTHDF3 recognizes DNA N6-methyladenine and recruits ALKBH1 for 6mA removal from genomic DNA
Source: EMBO J. 2025 Jul 25;44(17):4899–917. doi: 10.1038/s44318-025-00512-2 (PMC12402098; doi:10.1038/s44318-025-00512-2)
Supplement: Supplementary file 8 — Source data Fig. 5 [file 44318_2025_512_MOESM8_ESM.zip › Figure_5/5E/5E.xlsx]

## Sheet: YTHDF3-6mA
time（sec）	200 nM	400 nM	800 nM	1600 nM	3200 nM	6400 nM
-60.5	-0.05636	0.561243	1.4241	2.31747	2.19889	1.81603
-59.5	-0.11368	0.827728	1.71552	2.15543	1.95996	2.13409
-58.5	0.010236	1.00109	1.7991	1.38506	2.03505	2.26137
-57.5	0.17934	0.643109	1.69092	1.99269	2.01744	2.24519
-56.5	0.010547	0.213269	1.69714	2.60737	2.0295	2.23527
-55.5	0.043506	0.469739	1.40457	1.27989	1.9695	2.20387
-54.5	0.197119	0.792321	1.52606	2.747	2.20356	2.01354
-53.5	-0.02357	0.404578	1.37643	1.00144	1.64538	2.01761
-52.5	0.180097	0.712085	1.59012	1.93511	1.89903	2.37862
-51.5	-0.06547	0.388879	1.24207	1.74276	1.91521	1.19839
-50.5	-0.04149	0.745393	1.03152	1.74262	1.61143	1.73065
-49.5	0.430994	0.702429	1.35693	1.85395	2.13119	1.91193
-48.5	-0.10523	0.934131	1.35223	2.39504	1.80786	1.45339
-47.5	-0.23201	0.705853	1.16553	0.461682	1.53105	1.54896
-46.5	-0.28811	-0.24627	1.19833	1.45842	1.31403	1.53434
-45.5	-0.0507	0.026868	1.11981	1.74363	1.40496	1.38246
-44.5	0.052014	0.419299	1.09326	1.20949	1.52525	1.65029
-43.5	-0.15644	0.363653	1.07135	1.33393	1.43829	1.36378
-42.5	-0.21203	0.418268	0.691681	1.08737	1.08192	1.47619
-41.5	-0.05668	0.110773	0.778412	1.16348	1.32555	1.41674
-40.5	0.195865	0.546704	1.07761	1.56581	1.3812	1.58824
-39.5	0.2086	0.449572	0.943237	1.64565	1.52479	1.4001
-38.5	0.042267	1.07178	1.0448	0.333862	1.23856	1.45706
-37.5	-0.12391	-0.19133	0.703003	0.955121	1.27318	1.35411
-36.5	0.205508	0.416943	0.843231	1.24424	1.27133	1.42213
-35.5	0.188879	0.493738	0.92215	1.18472	1.13322	1.29153
-34.5	0.074845	1.21576	0.991302	0.903229	1.002	1.13425
-33.5	0.067572	-0.35197	0.758881	0.860498	0.979498	1.2423
-32.5	0.190683	0.382178	0.869812	1.21302	1.03462	1.09714
-31.5	-0.09467	0.295062	0.609283	0.582538	0.72778	0.894824
-30.5	0.172199	0.486004	0.760834	0.80824	0.822009	1.37248
-29.5	0.181647	0.043359	0.613159	0.745264	0.814276	0.379022
-28.5	-0.03342	0.76662	0.625671	0.875201	0.614407	0.760516
-27.5	-0.14708	-0.4344	0.770966	0.595264	0.803906	0.741504
-26.5	-0.20056	0.014203	0.741302	0.702069	0.836368	0.657697
-25.5	-0.15354	0.244745	0.374512	0.822839	0.921652	0.71911
-24.5	-0.02675	0.766004	0.673309	0.896039	0.478503	0.972363
-23.5	-0.14762	0.668903	0.585815	0.463397	0.660397	0.880725
-22.5	-0.24878	-0.77055	0.366699	0.363391	0.252194	0.364734
-21.5	-0.28631	-0.23322	0.413177	0.351526	0.167395	0.18136
-20.5	-0.12136	-0.19407	0.23465	0.351984	0.351111	0.464655
-19.5	-0.03524	0.09342	0.167847	0.336371	0.400522	0.541602
-18.5	0.147864	0.101557	0.436615	0.733179	0.413305	0.671625
-17.5	0.165955	0.398499	0.609283	0.738342	0.52356	0.231842
-16.5	0.270755	0.212262	0.482697	0.521618	0.389316	0.540509
-15.5	0.175742	0.057245	0.29483	0.841211	0.398215	0.221826
-14.5	-0.04788	-0.44353	-0.06262	0.297071	0.068728	-0.0977
-13.5	0.049481	0.072162	0.410034	-0.34776	0.24812	0.209796
-12.5	0.317825	0.205627	0.019043	0.864197	0.196549	-0.08176
-11.5	0.020419	-0.10595	-0.07861	-0.52629	0.07764	-0.0566
-10.5	-0.11628	-0.09837	0.019013	0.409808	-0.10672	0.211139
-9.5	-0.0652	0.1711	0.057312	-0.60939		0.62395
-8.5	-0.05733	-0.20205	-0.18213	-0.21572	-0.23369	-0.67379
-7.5	-0.08294	0.511225	-0.02005	-0.23136	-0.12258
-6.5	0.051117	-0.35736	0.04129	-0.02808	-0.0358	-0.09784
-5.5	-0.09649	0.289056	-0.14191	-0.35474	-0.33456	-0.15378
-4.5	-0.11902	-0.59916	-0.06143	-0.26597	-0.45554	-0.26503
-3.5	-0.08601	-0.23351	-0.24112	-0.31636	-0.53697	-0.25762
-2.5	0.182974	0.35647	-0.16809	0.208002	-0.26997	0.538233
-1.5	0.73495	0.200383	-0.19855	-5.42971	0.151149	-27.0858
-0.5	-2.69601	-14.879	-21.1142	-40.7001	-72.9064	-121.796
0.5	-0.66166	-9.73502	-13.7915	-23.0413	-35.5033	-65.3607
1.5	0.484168	-0.37594	-5.08878	0.284188	-9.80666	5.77888
2.5	1.37674	3.44203	3.88663	12.2002	17.0332	45.5773
3.5	2.49501	5.86006	8.74677	20.094	33.2042	72.4274
4.5	3.24472	6.08226	12.121	25.6912	45.5402	94.2418
5.5	4.02803	9.13077	15.1663	31.8319	56.9727	114.959
6.5	4.94238	9.80936	18.2983	37.6144	67.998	134.016
7.5	5.62828	11.9944	21.5194	43.9057	78.7972	153.882
8.5	6.88944	13.642	24.6093	49.2213	89.3193	172.422
9.5	7.55802	14.991	27.4229	54.5965	99.8445	190.708
10.5	8.3007	16.8165	30.3476	60.9672	110.235	208.527
11.5	9.24184	18.6591	33.4823	65.8743	120.538	226.699
12.5	9.98223	20.1863	36.4081	71.3617	130.74	243.029
13.5	10.9427	21.276	39.4835	77.1053	140.901	258.833
14.5	11.8503	23.1722	42.3366	82.2776	150.378	275.045
15.5	12.7629	24.6311	45.2237	87.9018	160.38	290.866
16.5	13.3605	26.151	47.9573	93.3565	169.677	306.05
17.5	14.3252	28.0039	51.1866	98.7855	179.277	320.655
18.5	15.1121	29.1211	54.0483	104.394	188.794	334.828
19.5	15.9776	31.1058	56.8885	109.689	198.125	348.406
20.5	17.052	32.7193	60.039	114.513	207.5	361.647
21.5	17.624	34.1286	62.7671	120.179	216.516	374.39
22.5	18.3881	35.4035	65.714	125.431	225.477	386.652
23.5	19.2274	37.0896	68.6276	130.551	234.454	398.542
24.5	20.1116	38.6208	71.5061	135.636	243.104	410.297
25.5	20.8068	40.0973	74.2409	141.388	251.561	420.226
26.5	21.8133	41.6769	77.1222	144.984	259.87	430.967
27.5	22.5331	43.2317	79.8854	150.87	268.263	440.809
28.5	23.3834	44.8297	82.7975	155.932	276.61	450.613
29.5	24.3462	46.3972	85.6968	161.151	284.857	459.662
30.5	25.0737	48.2158	88.4687	166.125	292.935	468.307
31.5	26.0743	48.928	91.0237	170.944	300.627	476.568
32.5	26.9466	51.0222	94.2909	175.919	308.521	484.283
33.5	27.6027	52.3774	96.9081	180.904	315.936	491.481
34.5	28.4708	54.3415	99.5139	185.713	323.516	499.019
35.5	29.2555	55.3086	102.388	190.712	330.807	505.858
36.5	30.286	57.1202	105.176	195.41	338.078	511.613
37.5	30.9364	57.9929	107.911	200.095	345.108	517.957
38.5	31.8316	59.9342	110.876	205.029	352.107	524.331
39.5	32.5213	61.3849	113.46	209.593	358.635	529.024
40.5	33.3825	62.781	116.223	214.503	365.242	533.914
41.5	34.0874	64.5413	119.11	219.178	371.878	539.437
42.5	35.0313	66.1355	121.763	223.821	378.176	543.977
43.5	36.0365	67.835	124.59	228.446	384.321	548.328
44.5	36.7519	68.8948	127.329	233.268	390.545	552.521
45.5	37.4569	70.4974	129.953	237.217	396.481	556.734
46.5	38.1898	72.1285	132.72	242.082	402.247	559.81
47.5	39.2665	73.7396	135.653	246.572	407.887	563.624
48.5	40.0603	75.0766	138.058	250.967	413.368	566.935
49.5	40.9156	76.6881	140.952	255.758	418.777	570.226
50.5	41.7123	78.1109	143.516	259.372	424.177	573.148
51.5	42.5833	79.6044	146.167	264.065	429.184	575.912
52.5	43.3169	81.4274	148.744	268.24	434.19	578.496
53.5	44.2733	82.3556	151.489	272.608	438.959	581.035
54.5	44.902	84.1125	153.946	276.594	443.479	583.499
55.5	45.865	85.5475	156.782	280.832	448.417	586.423
56.5	46.6023	86.829	159.358	285.505	452.611	587.164
57.5	47.562	88.5697	162.082	288.427	456.869	589.687
58.5	48.2566	90.2674	164.638	293.482	461.021	591.498
59.5	49.1054	91.5671	167.386	297.675	465.239	593.581
60.5	49.9347	93.4944	170.005	300.871	469.097	595.355
61.5	50.6204	94.3474	172.476	305.177	472.823	597.437
62.5	51.8406	96.0277	175.278	309.354	476.682	598.111
63.5	52.4701	97.617	177.848	313.216	480.332	599.992
64.5	53.2057	98.8783	180.075	317.06	483.661	601.282
65.5	53.9521	100.434	182.723	320.715	486.905	602.599
66.5	54.6836	101.972	185.264	324.452	490.277	603.981
67.5	55.7088	103.445	188.065	328.266	493.635	605.957
68.5	56.4479	105.17	190.437	331.728	496.394	605.843
69.5	57.4576	106.086	192.971	335.678	499.152	607.639
70.5	58.1043	107.747	195.603	338.988	502.045	608.64
71.5	59.0463	109.447	198.117	342.458	504.738	609.613
72.5	59.5925	110.762	200.303	346.546	507.137	610.497
73.5	60.6974	112.176	202.988	349.578	509.935	611.504
74.5	61.5377	113.646	205.884	352.538	512.423	612.754
75.5	62.161	115.469	208.036	356.176	514.547	612.86
76.5	62.9553	116.259	210.287	359.878	516.743	613.756
77.5	63.5444	117.976	212.71	362.768	518.944	614.456
78.5	64.5397	119.39	215.405	365.903	521.168	615.782
79.5	65.4219	120.963	217.641	369.841	523.194	616.026
80.5	66.1662	122.241	220.081	371.638	525.058	616.548
81.5	67.0582	123.847	222.421	375.508	527.025	617.44
82.5	67.9562	125.338	225.001	378.654	528.915	618.302
83.5	68.6605	126.729	227.316	381.728	530.581	618.882
84.5	69.2992	128.062	229.583	384.323	532.21	619.148
85.5	70.0677	129.345	231.903	387.909	533.906	619.633
86.5	70.8232	130.787	234.333	389.734	535.427	620.304
87.5	71.6415	132.3	236.516	392.989	537.056	621.03
88.5	72.4658	133.652	239.01	395.724	538.491	621.323
89.5	73.214	135.094	241.233	398.504	540.05	621.617
90.5	74.0313	136.434	243.66	401.412	541.179	622.349
91.5	74.8434	137.846	245.849	403.649	542.458	623.453
92.5	75.5183	139.215	248.175	406.452	543.661	622.311
93.5	76.2665	140.648	250.349	409.458	545.031	623.45
94.5	77.0794	142.097	252.642	410.982	546.129	623.888
95.5	77.8838	143.575	254.814	414.473	547.287	624.48
96.5	78.8449	145.042	257.189	417.109	548.553	624.627
97.5	79.5968	146.229	259.452	417.895	549.587	624.915
98.5	80.4706	147.693	261.505	421.179	550.346	625.222
99.5	81.0891	149.198	263.845	423.392	551.282	625.745
100.5	81.9466	150.682	266.092	425.697	552.193	626.4
101.5	82.6558	151.91	268.226	428.009	553.248	626.869
102.5	83.8525	153.945	270.626	430.241	554.233	626.094
103.5	84.4311	154.193	272.659	432.404	555.079	627.245
104.5	85.2247	155.754	274.726	434.658	555.932	627.566
105.5	86.0691	157.497	277.095	436.718	556.712	627.782
106.5	86.6311	159.012	278.926	438.389	557.404	627.931
107.5	87.3425	160.239	280.947	440.576	558.118	628.255
108.5	88.4879	162.597	283.491	442.572	559.066	628.724
109.5	89.2997	163.055	285.436	444.522	559.617	628.948
110.5	89.8473	164.222	287.292	446.314	560.182	629.195
111.5	90.8172	164.868	289.515	448.044	560.859	629.733
112.5	91.4469	166.978	291.383	450.165	561.597	629.149
113.5	92.1566	168.404	293.606	451.539	562.189	629.767
114.5	92.8963	169.921	295.651	452.98	562.765	630.035
115.5	93.671	171.014	297.693	454.865	563.199	630.103
116.5	94.524	172.193	299.464	456.45	563.632	630.394
117.5	95.3582	173.796	301.519	458.225	564.34	630.711
118.5	96.2457	175.245	303.705	459.927	564.938	631.293
119.5	96.849	176.586	305.587	461.403	565.218	630.94
120.5	97.7068	177.558	307.548	462.943	565.488	631.339
121.5	98.3829	178.959	309.281	464.782	565.873	630.912
122.5	99.2527	180.165	311.33	465.482	566.471	631.958
123.5	100.201	181.959	313.478	468.004	567.015	631.597
124.5	100.928	183.012	315.455	467.626	567.471	631.938
125.5	101.575	184.363	317.345	469.999	567.961	632.397
126.5	102.401	186.086	318.793	471.296	568.013	632.915
127.5	103.16	186.499	320.822	472.555	568.537	632.132
128.5	104.041	188.198	322.627	473.727	568.763	632.76
129.5	104.471	189.609	324.228	474.969	569.115	632.775
130.5	105.363	190.923	326.045	476.701	569.47	633.129
131.5	106.129	192.503	327.889	477.107	569.818	633.585
132.5	106.986	193.004	329.785	478.005	570.137	633.144
133.5	107.687	194.659	331.589	479.599	570.264	633.556
134.5	108.551	195.896	333.179	480.73	570.539	633.734
135.5	109.306	197.449	335.108	482.134	570.916	634.865
136.5	110.103	198.603	336.707	482.989	571.095	634.03
137.5	110.862	199.911	338.38	484.016	571.38	634.509
138.5	111.762	201.61	340.244	484.986	571.815	633.953
139.5	112.542	202.284	342.001	485.929	571.986	634.789
140.5	112.956	203.796	343.669	487.018	572.315	634.228
141.5	113.727	205.318	345.5	487.915	572.735	634.892
142.5	114.649	206.343	347.071	488.918	572.814	635.328
143.5	115.483	207.97	348.699	490.444	573.109	634.882
144.5	116.348	208.95	350.266	489.908	573.348	635.505
145.5	117.024	210.096	351.81	491.677	573.527	635.474
146.5	117.745	211.552	353.559	491.926	573.762	635.474
147.5	118.455	212.793	355.054	492.78	573.919	635.685
148.5	119.061	214.11	356.268	493.777	573.862	635.665
149.5	119.856	215.182	357.977	494.322	574.039	635.711
150.5	120.662	216.327	359.594	495.131	574.254	636.658
151.5	121.211	217.93	360.958	495.977	574.44	635.565
152.5	122.218	218.785	362.485	496.704	574.797	636.211
153.5	122.817	219.921	364.034	497.27	574.78	637.21
154.5	123.492	221.388	365.585	498.229	575.138	635.585
155.5	124.325	222.625	367.23	498.957	575.573	636.964
156.5	125.416	224.143	368.823	499.123	575.588	636.841
157.5	125.695	224.508	369.913	499.95	575.464	637.448
158.5	126.332	226.105	371.374	500.417	575.645	636.411
159.5	127.166	227.614	372.801	501.242	576.025	637.222
160.5	127.959	228.543	374.119	501.89	575.999	636.927
161.5	128.768	230.192	375.811	502.577	576.362	637.466
162.5	129.403	230.624	377.08	503.193	576.312	637.428
163.5	130.38	232.918	378.386	503.512	576.676	637.798
164.5	130.837	232.768	379.784	504.192	576.648	637.913
165.5	131.654	234.476	381.044	504.531	576.95	638.042
166.5	132.428	235.755	382.292	504.958	576.975	638.365
167.5	133.044	236.942	383.612	505.641	577.048	638.523
168.5	133.92	238.296	385.349	506.167	577.429	638.185
169.5	134.592	239.528	386.494	506.52	577.513	638.171
170.5	135.135	240.54	387.728	507.156	577.58	638.665
171.5	135.929	241.449	389.033	507.563	577.734	638.791
172.5	136.854	242.521	390.148	508.109	577.843	639.039
173.5	137.528	243.962	391.328	508.365	578.277	639.67
174.5	138.148	245.314	392.567	508.842	578.285	639.048
175.5	139.017	246.257	393.794	509.182	578.431	639.305
176.5	139.667	247.53	395.204	509.607	578.527	639.733
177.5	140.493	248.869	396.329	510.21	578.976	639.836
178.5	140.512	248.699	397.464	509.136	578.514	639.008
179.5	145.432	264.972	409.81	548.047	627.035	751.309
180.5	142.16	254.219	408.449	520.144	598.585	674.704
181.5	143.169	253.267	406.922	515.895	596.466	658.728
182.5	142.363	251.639	400.489	507.215	576.205	631.253
183.5	142.288	250.864	397.621	503.006	567.074	619.881
184.5	142.041	250.487	395.88	500.03	561.543	612.747
185.5	142.015	250.279	394.873	497.305	557.504	607.136
186.5	141.85	250.195	393.876	494.806	553.68	601.789
187.5	142.111	248.899	392.937	492.415	550.011	597.6
188.5	141.768	249.459	391.964	490.394	546.579	592.091
189.5	141.818	249.183	390.913	487.716	543.281	588.062
190.5	141.602	249.647	390.033	486.004	539.73	583.139
191.5	141.532	247.949	389.061	483.181	536.468	579.411
192.5	141.234	248.624	388.005	480.711	533.194	575.196
193.5	141.24	248.01	387.055	479.179	530.26	571.775
194.5	141.435	247.998	386.304	477.307	527.353	568.067
195.5	141.263	247.676	385.815	475.501	524.71	564.579
196.5	141.157	247.337	384.76	473.374	521.692	561.75
197.5	141.106	247.336	383.8	471.381	519.106	556.914
198.5	141.133	246.805	383.034	469.531	516.138	554.144
199.5	140.725	246.784	381.916	467.466	513.468	551.177
200.5	141.046	246.584	381.153	465.633	511.105	547.947
201.5	140.821	246.582	380.513	463.958	508.436	544.708
202.5	140.987	245.638	379.566	462.193	506.075	541.825
203.5	140.682	245.807	378.496	460.293	503.52	538.652
204.5	140.739	245.519	377.677	458.061	500.991	535.274
205.5	140.564	245.286	376.992	456.633	498.755	533.083
206.5	140.457	245.02	375.989	455.068	496.429	530.346
207.5	140.489	244.872	375.32	453.328	494.1	527.85
208.5	140.539	244.471	374.539	451.443	491.896	524.735
209.5	140.343	245.002	373.548	449.99	489.647	522.429
210.5	140.585	244.014	373.165	448.471	487.685	520.104
211.5	140.266	244.077	372.432	446.876	485.489	517.741
212.5	139.999	244.039	371.31	445.078	483.473	515.164
213.5	140.195	243.506	370.623	443.638	481.34	512.504
214.5	140.286	243.454	370.152	442.092	479.407	510.301
215.5	139.818	242.952	368.906	440.585	476.958	507.83
216.5	140.136	243.351	368.262	439.097	475.38	505.702
217.5	139.9	242.467	367.652	437.712	473.4	503.485
218.5	139.903	242.575	366.853	436.377	471.608	501.354
219.5	140.045	243.059	366.212	434.918	469.867	499.386
220.5	140.165	241.701	365.54	433.473	468.056	497.293
221.5	139.901	242.253	364.819	432.025	465.959	495.029
222.5	139.743	241.387	363.828	431.139	464.167	493.005
223.5	139.592	241.639	362.986	428.968	462.253	490.988
224.5	139.48	241.4	362.491	427.48	460.485	488.888
225.5	139.265	240.911	361.351	426.086	458.825	487.006
226.5	139.41	240.743	360.661	425.082	456.96	484.884
227.5	139.373	240.909	360.396	423.844	455.152	483.021
228.5	139.017	240.32	359.361	422.224	453.638	481.584
229.5	139.516	240.376	358.779	421.312	452.202	479.133
230.5	139.345	239.852	358.244	420.022	450.547	477.65
231.5	139.197	239.74	357.579	418.677	448.868	476.428
232.5	139.165	239.563	356.64	417.221	447.271	473.318
233.5	139.232	239.49	356.18	415.725	445.551	472.143
234.5	138.954	239.294	355.54	414.797	444.125	470.814
235.5	138.667	239.099	354.47	413.427	442.5	467.904
236.5	138.866	238.609	353.924	412.58	441.035	466.896
237.5	139.055	238.827	353.462	410.992	439.625	465.949
238.5	138.891	238.577	352.8	409.641	438.29	463.393
239.5	138.831	238.855	351.915	408.542	436.659	462.074
240.5	138.68	237.386	351.521	407.328	435.281	460.107
241.5	138.419	237.895	350.446	406.052	433.803	458.718
242.5	138.672	237.868	349.985	405.3	432.395	457.518
243.5	138.571	237.28	349.349	403.768	430.875	456.515
244.5	138.287	237.213	348.63	402.288	429.407	453.347
245.5	138.377	237.001	348.003	401.552	428.072	452.416
246.5	138.555	236.98	347.289	400.591	426.844	451.222
247.5	138.298	236.822	346.825	399.507	425.557	449.71
248.5	138.179	236.555	346.019	398.097	424.143	448.108
249.5	138.255	236.624	345.548	397.371	422.793	446.851
250.5	138.146	236.352	345.189	396.362	421.48	445.192
251.5	137.992	235.85	344.415	394.544	420.082	444.483
252.5	138.092	236.316	343.517	393.879	418.822	442.004
253.5	137.994	235.008	343.066	393.009	417.639	441.049
254.5	138.006	235.237	342.471	391.686	416.551	439.809
255.5	138.071	235.18	341.564	391.003	415.217	438.395
256.5	137.847	234.909	341.064	389.494	413.79	436.906
257.5	137.853	234.743	340.582	388.46	412.659	435.659
258.5	137.842	234.599	339.792	387.777	411.271	434.414
259.5	137.802	234.589	339.444	386.591	410.203	433.045
260.5	137.805	234.358	338.786	385.613	409.081	431.665
261.5	137.741	234.007	338.134	384.586	407.805	430.685
262.5	137.524	234.401	337.262	383.599	406.572	428.777
263.5	137.688	233.116	337.063	383.067	405.389	427.718
264.5	137.373	233.118	336.249	381.28	404.098	427.223
265.5	137.752	233.574	335.772	380.552	403.478	425.027
266.5	137.672	233.447	335.297	379.822	402.221	424.427
267.5	137.298	232.275	334.441	378.771	401.067	422.939
268.5	137.338	232.706	333.856	377.789	399.726	421.767
269.5	137.38	232.632	333.338	376.928	398.712	420.513
270.5	137.096	232.355	332.697	375.957	397.709	419.708
271.5	137.326	232.051	332.017	374.902	396.633	418.267
272.5	137.214	231.869	331.446	373.894	395.443	417.228
273.5	137.223	232.075	331.315	373.28	394.424	416.032
274.5	136.946	231.545	330.324	372.132	393.32	414.756
275.5	136.972	231.349	329.712	371.199	392.227	413.998
276.5	137.099	231.28	329.516	370.512	391.184	412.301
277.5	136.676	230.735	328.516	369.396	390.211	411.851
278.5	136.825	230.808	328.13	368.887	389.026	410.069
279.5	136.852	230.81	327.765	367.374	388.177	409.17
280.5	136.597	230.416	327.003	366.461	386.972	408.334
281.5	136.765	231	326.545	366.082	386.204	406.945
282.5	136.565	229.858	326.13	365.111	385.134	406.104
283.5	136.71	230.069	325.569	364.123	384.25	405.408
284.5	136.738	229.638	325.025	363.422	383.361	403.8
285.5	136.606	229.989	324.469	362.724	382.385	403.055
286.5	136.592	229.546	324	362.352	381.201	401.902
287.5	136.246	229.116	323.106	360.475	380.31	401.004
288.5	136.484	229.139	322.618	359.596	379.203	400.01
289.5	136.371	228.579	322.548	358.987	378.361	398.829
290.5	136.244	228.516	321.633	358.152	377.343	398.596
291.5	136.253	228.6	320.98	357.386	376.336	395.791
292.5	136.178	228.207	320.791	356.566	375.235	395.632
293.5	135.989	227.999	320.19	356.024	374.447	394.654
294.5	136.19	228.677	319.513	354.867	373.532	394.076
295.5	136.15	227.492	319.166	353.733	372.805	392.736
296.5	135.996	227.318	318.57	353.517	372.034	391.837
297.5	136.251	227.695	317.984	352.652	370.96	391.182
298.5	135.914	228.003	317.676	351.822	369.916	389.854
299.5	135.649	226.199	317.083	351.242	369.076	389.492
300.5	135.74	226.727	316.132	349.962	368.127	387.496
301.5	135.794	226.511	315.977	349.389	367.419	387.642
302.5	135.966	226.992	315.736	348.977	366.54	387.016
303.5	135.834	226.018	314.996	347.919	365.536	384.765
304.5	135.872	226.31	314.579	347.718	365.011	384.536
305.5	135.56	226.124	314.058	346.259	363.995	383.55
306.5	135.511	225.995	313.343	345.416	362.727	383.172
307.5	135.659	226.21	312.975	344.898	362.152	381.994
308.5	135.521	225.455	312.466	344.214	361.388	381.168
309.5	135.541	224.974	311.957	343.726	360.28	379.384
310.5	135.687	224.995	311.522	343.111	360.177	379.095
311.5	135.302	225.046	310.977	342.005	358.861	379.221
312.5	135.513	224.864	310.585	341.569	358.021	376.434
313.5	135.328	224.788	309.922	340.34	357.536	376.576
314.5	135.137	224.166	309.326	339.746	356.549	375.616
315.5	135.109	224.177	308.918	339.317	355.598	374.896
316.5	135.129	223.971	308.385	338.287	354.916	374.008
317.5	134.867	223.977	307.857	337.783	354.197	373.192
318.5	134.939	223.475	307.594	336.876	353.196	372.284
319.5	134.627	223.35	307.001	336.262	352.424	371.465
320.5	135.106	223.465	306.838	335.594	352.138	370.883
321.5	135.114	223.387	306.327	335.036	350.929	370.543
322.5	135.033	223.166	305.882	334.32	349.835	368.659
323.5	134.839	223.569	305.275	334.159	349.515	368.351
324.5	134.766	222.163	304.748	332.298	348.882	367.573
325.5	134.686	222.535	304.469	332.209	348.266	366.711
326.5	134.928	222.419	303.915	332.067	347.12	366.253
327.5	134.811	222.382	303.494	331.02	345.993	365.185
328.5	134.807	222.078	303.101	329.25	345.69	364.593
329.5	134.577	221.791	302.495	329.485	345.099	363.91
330.5	134.649	222.076	301.935	328.809	344.216	363.425
331.5	134.639	221.372	301.736	328.019	343.748	361.857
332.5	134.58	221.335	301.012	327.5	342.931	361.537
333.5	134.647	221.358	300.582	326.781	341.671	361.434
334.5	134.299	221.592	300.281	326.817	341.504	359.8
335.5	134.441	220.665	299.779	325.18	340.788	359.39
336.5	134.317	220.712	299.147	324.482	339.667	357.993
337.5	134.253	220.663	298.902	324.189	338.844	357.955
338.5	134.173	220.715	298.276	323.76	338.404	356.562
339.5	134.372	220.93	297.902	323.444	337.716	356.235
340.5	134.263	219.174	297.564	322.028	337.034	355.65
341.5	134.111	219.602	297.133	322.128	336.638	354.647
342.5	133.837	219.662	296.518	320.664	336.347	354.065
343.5	134.123	219.632	296.172	320.098	334.24	353.863
344.5	134.123	219.428	295.915	320.019	334.108	352.118
345.5	134.049	219.158	295.458	319.757	333.73	352.151
346.5	133.968	219.666	295.057	318.444	332.738	351.63
347.5	133.864	218.559	294.32	317.763	332.125	350.267
348.5	133.604	218.826	293.867	317.274	331.591	349.255
349.5	133.792	218.805	293.511	316.256	331.451	349.046
350.5	133.526	218.637	293.012	315.932	329.541	348.68
351.5	133.584	218.832	292.508	315.347	329.319	347.527
352.5	133.671	217.844	292.098	314.799	328.948	347.263
353.5	133.595	217.491	291.772	314.317	328.587	346.374
354.5	133.355	217.676	291.546	313.68	327.058	345.784
355.5	133.419	217.517	290.768	313.618	326.744	345.216
356.5	133.37	218.272	290.43	312.034	326.01	344.296
357.5	133.511	216.433	290.242	312.041	325.692	344.019
358.5	133.196	216.998	289.701	311.265	325.147	343.049
359.5	133.347	217.095	289.123	310.963	323.527	343.024
360.5	133.183	217.176	289.039	310.189	323.686	341.061
361.5	133.112	216.084	288.374	309.537	323.393	341.335
362.5	133.088	216.364	287.979	308.917	322.057	340.752
363.5	133.262	216.292	287.791	308.725	322.137	339.844
364.5	133.114	215.983	287.312	308.12	320.846	339.454
365.5	133.086	215.908	286.829	307.277	320.607	338.871
366.5	133.04	215.804	286.402	307.053	320.033	338.053
367.5	133.031	216.11	286.18	306.232	319.49	337.379
368.5	133.025	214.938	285.427	305.693	318.772	336.723
369.5	132.9	215.334	285.031	305.425	318.109	335.915
370.5	132.585	214.987	284.965	304.296	317.379	335.254
371.5	132.658	215.145	284.181	304.024	316.689	334.807
372.5	132.758	215.355	283.91	304.286	316.373	334.24
373.5	132.573	214.375	283.779	302.093	316.065	333.43
374.5	132.508	214.602	283.186	302.523	314.497	332.828
375.5	132.62	214.584	282.684	301.438	314.451	332.331
376.5	132.569	214.706	282.362	301.549	313.546	331.585
377.5	132.287	213.591	281.907	300.366	312.955	330.944
378.5	132.412	214.022	281.357	299.859	312.97	330.499
379.5	132.517	213.681	281.198	299.525	312.056	330.167
380.5	132.51	214.004	280.812	299.331	311.28	329.164
381.5	132.169	213.349	280.346	298.353	310.944	328.84
382.5	132.433	213.516	279.942	298.237	310.037	328.477
383.5	132.33	213.184	279.743	298.292	309.821	327.487
384.5	132.378	212.943	279.281	296.647	309.342	327.473
385.5	132.453	213.026	279.075	296.958	308.74	326.499
386.5	132.374	212.737	278.601	295.812	308.274	325.814
387.5	132.056	212.536	277.909	295.522	307.105	325.425
388.5	132.374	212.573	277.564	295.536	307.432	324.926
389.5	132.107	212.416	277.292	293.893	306.795	324.27
390.5	131.984	212.105	276.908	293.998	305.676	323.865
391.5	131.906	212.019	276.417	293.24	305.373	322.952
392.5	132.038	211.784	276.19	293.014	304.673	322.565
393.5	132.021	211.604	276	292.604	304.35	322.404
394.5	131.927	211.716	275.338	291.864	304.031	321.155
395.5	131.81	210.798	274.873	291.216	303.497	320.795
396.5	131.805	211.037	274.689	291.047	301.886	320.353
397.5	131.928	211.051	274.368	290.6	302.496	319.991
398.5	131.948	211.63	273.911	290.376	301.264	319.491
399.5	131.59	209.845	273.585	289.17	301.251	318.616
400.5	131.486	210.406	273.044	289.019	300.094	318.123
401.5	131.765	210.401	272.661	288.316	299.984	318.294
402.5	131.602	210.151	272.563	287.869	299.486	316.443
403.5	131.331	210.113	271.889	287.546	298.747	316.532
404.5	131.602	210.188	271.812	287.008	298.494	316.452
405.5	131.295	209.487	271.299	286.589	297.76	315.194
406.5	131.27	209.512	270.792	285.951	297.707	314.766
407.5	131.093	209.474	270.416	284.708	296.287	314.45
408.5	131.193	209.768	270.223	285.623	296.452	313.962
409.5	131.34	208.884	270.146	284.02	295.925	313.345
410.5	131.201	208.884	269.401	283.964	295.309	312.877
411.5	131.192	208.711	269.044	283.653	294.796	312.418
412.5	131.054	208.662	268.999	283.248	294.324	312.355
413.5	130.994	208.551	268.391	282.741	293.963	311.037
414.5	130.938	208.533	268.145	282.226	293.755	310.343
415.5	131.153	208.277	267.872	281.912	292.509	310.552
416.5	130.944	207.994	267.372	281.287	292.965	309.629
417.5	130.975	207.868	267.109	280.877	291.225	309.059
418.5	130.705	207.893	266.515	280.253	291.579	308.777
419.5	130.829	207.275	266.354	279.915	290.55	308.409
420.5	131.028	207.59	266.311	279.893	290.832	308.056
421.5	130.92	207.71	265.445	278.814	289.17	307.261
422.5	130.642	207.271	265.119	278.263	289.273	306.312
423.5	130.64	206.493	264.704	278.715	288.82	306.085
424.5	130.679	206.729	264.525	276.959	288.498	305.73
425.5	130.561	206.788	264.512	277.277	288.126	305.678
426.5	130.416	206.293	263.947	276.479	287.527	304.442
427.5	130.504	206.752	263.33	276.204	286.945	304.149
428.5	130.486	205.695	263.255	275.788	286.509	303.692
429.5	130.212	205.8	262.78	275.445	285.76	303.068
430.5	130.419	206.143	262.477	274.934	285.54	302.837
431.5	130.349	205.719	262.08	274.392	285.093	302.431
432.5	130.222	205.7	261.792	274.148	284.518	301.885
433.5	130.472	205.633	261.388	273.512	284.292	301.499
434.5	130.374	205.038	261	273.565	283.624	300.836
435.5	130.08	205.221	260.81	272.213	283.026	300.445
436.5	129.95	205.035	260.394	272.457	282.922	300.067
437.5	130.167	204.894	260.112	271.646	282.374	299.554
438.5	129.879	204.651	259.791	271.123	282.011	298.825
439.5	130.019	204.457	259.575	270.91	281.318	298.511
440.5	129.935	204.276	258.952	270.39	281.194	297.9
441.5	129.881	204.138	258.499	270.474	279.805	297.504
442.5	129.768	204.377	258.472	269.397	280.235	297.218
443.5	130.092	204.355	258.282	269.436	279.729	296.662
444.5	129.817	203.558	257.627	268.837	278.819	296.063
445.5	129.781	203.623	257.557	268.628	278.589	295.715
446.5	129.841	203.57	256.943	268.054	278.72	295.313
447.5	129.863	203.581	256.752	267.504	277.314	294.974
448.5	129.73	203.602	256.438	267.201	277.406	294.41
449.5	129.741	202.703	256.123	266.407	276.765	293.983
450.5	129.741	203.788	255.662	265.976	275.961	293.538
451.5	129.504	202.143	255.411	265.945	275.794	292.904
452.5	129.64	202.629	255.112	265.402	276.391	292.529
453.5	129.512	202.674	254.7	265.137	274.176	292.205
454.5	129.449	202.476	254.56	265.263	274.803	291.696
455.5	129.176	202.167	254.167	264.126	274.133	291.125
456.5	129.173	202.155	253.582	263.16	273.6	290.714
457.5	129.279	202.027	253.512	263.138	273.578	290.411
458.5	129.237	202.699	253.314	263.106	273.66	290.08
459.5	129.052	201.046	252.644	262.506	271.607	289.452
460.5	129.148	201.352	252.384	262.388	271.877	289.171
461.5	129.319	201.508	252.39	261.888	271.871	288.768
462.5	128.827	201.187	251.883	261.178	270.966	288.122
463.5	129.066	201.294	251.569	260.976	270.887	287.886
464.5	129.111	200.953	251.404	260.534	270.569	287.476
465.5	128.873	200.904	250.715	260.098	269.818	287.128
466.5	128.966	200.609	250.469	259.73	269.515	286.71
467.5	128.795	200.615	250.308	259.515	269.115	286.126
468.5	128.554	200.572	249.779	259.063	268.681	285.829
469.5	128.951	200.49	249.698	258.541	268.38	285.558
470.5	128.772	200.221	249.455	258.407	267.894	284.965
471.5	128.646	200.057	248.959	257.586	267.449	284.553
472.5	128.839	200.071	248.698	257.482	267.241	284.242
473.5	128.819	200.047	248.731	257.113	267.03	283.747
474.5	128.727	200.086	248.287	256.999	266.338	283.222
475.5	128.594	199.362	247.811	256.283	266.349	283.109
476.5	128.552	199.179	247.426	255.984	264.786	282.52
477.5	128.549	199.158	247.303	255.851	264.924	281.922
478.5	128.418	199.11	246.912	254.757	264.51	281.701
479.5	128.529	199.199	246.492	254.896	264.184	281.16
480.5	128.354	198.653	246.394	254.246	263.791	280.69
			245.798

## Sheet: YTHDF3-A
time（sec）	200 nM	400 nM	800 nM	1600 nM	3200 nM	6400 nM
-60	-0.4776		-0.31518	0.269046	0.874279	1.36121
-59	-0.85034	-0.20166	0.305689	0.327329	1.1043	1.86316
-58	-0.27443	-0.1772	-0.62659	0.526017	1.12686	2.06589
-57	-0.42135	0.00137	-0.16007	0.346768	1.03911	1.93738
-56	-0.21567	-0.14414	0.145386	0.209869	0.956329	2.11044
-55	0.085602	0.222931		0.536316	1.10974	1.66824
-54	-0.64901	-0.47642	-0.05397	0.315085	1.08102	2.21161
-53	-0.25443	0.343057	-0.14625	0.42518	0.819525	1.42761
-52	-0.344	-0.28612	0.090686	0.636605	0.919989	1.45847
-51	-0.2517	-0.01829	-0.14196	0.499778	0.985926	1.87216
-50	-0.568	-0.17584	-0.19689	0.057071	0.828809	1.6741
-49	-0.38389	0.629126	-0.1393	0.277685	0.658411	1.59637
-48	0.101144	-0.95982	0.132397	0.461782	0.695214	1.11786
-47	-0.46886	-0.26011	-0.02798	0.282552	0.921705	2.09518
-46	-0.02478	0.352083	0.069433	0.209596	0.913799	0.995972
-45	-0.05422	-0.288	0.229145	0.242183	0.944892	2.14325
-44	0.063574	-0.1359	0.041949	-0.01157	0.748663	0.802246
-43	-0.25096	-0.10613	0.530383	0.373665	0.632574	1.45184
-42	-0.01815	0.188018	-0.02353	0.71466	1.11654	1.38464
-41	-0.18841	0.298119	0.2307	0.11657	0.634344	1.30768
-40	-0.0976	-0.50949	0.360755	0.348423	0.865613	1.3616
-39	0.157465	0.456916	0.293195	0.351935	0.856226	1.41589
-38	-0.23342	-0.2928	-0.16484	0.2405	0.767084	1.46902
-37	-0.10331	-0.32995	0.175299	0.208041	0.590771	1.54248
-36	-0.24719	0.067871	0.418213	0.276154	0.662476	0.646362
-35	-0.09663	0.685623	-0.15018	0.052933	0.638672	0.988556
-34	0.087597	-0.87437	0.210699	0.171801	0.472882	1.38464
-33	-0.2832	-0.1864		0.114072	0.542316	0.487366
-32	-0.31548	0.059562		0.108116	0.545374	0.911591
-31	0.01477	-0.20429	0.32547	0.152832	0.262573	0.858093
-30	-0.22642	0.263864	-0.41594	0.184671	0.396155	0.376434
-29	-0.28998	-0.63467	-0.01656	0.194706	0.574598	1.18036
-28	0.166976	0.317336	0.260528	0.019393	0.312804
-27	-0.31931	-0.39791	0.170997	0.165074	0.568495	0.813171
-26	-0.40283	0.195343	0.280212	0.039978	0.229889	0.818237
-25	-0.17249	-0.1264	-0.07385	-0.03882	0.257337	0.410828
-24	-0.31426	-0.07997	0.00967	0.00414	-0.03229	0.348724
-23	0.0949	-0.1188	0.314044	0.069191	0.202642	0.299866
-22	-0.48459	-0.11624	-0.04806	0.042454	0.086622	0.548706
-21	0.0324	0.285531	0.362903	0.231332	0.484686	0.272949
-20	0.41792	0.232838	0.105139	0.155964	-0.0382	0.309265
-19	-1.01798	-0.54651	0.215216	0.222323	-0.09578	0.393646
-18	-0.03401	0.404275	0.194141	0.239145	0.326086	0.287781
-17	0.326816	-0.17881	0.369745	0.177152	0.253894	0.350677
-16	-0.47767	-0.38488	-0.33924	-0.06017	-0.05394	0.63504
-15	-0.08952	0.089856	0.23211	-0.0999	0.05437	-0.18213
-14	-0.01194	-0.09634	0.291785	0.045169	0.297162	0.584259
-13	-0.1095	0.282905	-0.33766	0.190803	0.152735	-0.33841
-12	-0.16634	-0.1548	-0.05642	-0.10078	-0.16993	-0.03955
-11	0.020492	0.430618	-0.09454	-0.07515	0.087402	0.047913
-10	0.529312	-0.52116	0.267486	-0.02968	-0.02252	0.057312
-9	-0.0217	0.463047	0.051154	-0.0599	-0.07198	0.281921
-8	-0.18486	-0.3351	-0.04593	0.139601	-0.12907	-0.1048
-7	0.327264	0.263281	-0.25853	0.103613	-0.08198	-0.16614
-6	-0.42956	0.091605	-0.14016	-0.13877	-0.21049	-0.12592
-5	0.075335	-0.65664	0.00906	-0.11788	-0.06907	-0.26221
-4	0.094699	0.15405	0.219904	-0.01419		0.065888
-3	0.15645	-0.36513	-0.22705	-0.19237	-0.15103	-0.02863
-2	-0.33169	-0.27225	0.220789	-0.06632	0.012164	-0.17825
-1	1.01095	0.663586	-1.04033	0.315258	0.280617	0.246002
0	0.441608	-4.96351	-7.48944	-11.6868	-19.0325	-24.7654
1	0.221275	-2.95961	-3.67579	-6.40754	-10.0438	-19.3185
2	0.408635	-0.75985	-1.0665	-1.29177	-4.1405	-9.23059
3	0.346602	0.170186	0.986091	1.63082	2.64281	4.17294
4	0.44592	0.861453	2.19602	3.36154	6.1775	11.6389
5	0.645027	1.33657	2.8568	4.97964	9.04279	16.7761
6	0.636508	1.33963	3.46523	6.20611	11.3554	21.2507
7	0.794098	2.11212	4.53912	7.33957	13.795	26.428
8	1.07303	2.04568	4.46444	8.59695	15.9273	29.6128
9	1.24623	2.9127	4.95672	9.96513	18.6231	35.076
10	1.46901	3.56572	6.05297	11.0318	20.5011	39.1331
11	1.35518	2.3272	7.06617	12.0687	22.6424	43.2753
12	1.78076	3.39886	6.37476	13.3033	24.9401	47.7991
13	1.96518	3.90976	7.84772	14.4525	27.3969	51.9608
14	2.22674	4.30875	8.38203	15.7573	29.8956	55.7753
15	2.39943	4.8427	9.021	16.8284	32.022	60.6772
16	2.66083	4.47583	10.0009	17.8615	34.1447	64.5702
17	2.45114	5.29528	10.1828	19.1161	36.2952	68.9085
18	3.14545	5.28927	10.6161	20.3015	38.6548	73.3116
19	2.72359	5.90446	11.5754	21.5323	40.6827	77.2467
20	3.40549	6.14602	12.3198	22.7657	43.1599	81.4534
21	3.2806	6.60801	12.8145	23.8308	45.5524	85.9874
22	3.56646	6.73506	13.1983	25.0035	47.5965	89.3409
23	3.88238	7.19294	13.7082	26.0954	49.73	93.462
24	3.17768	6.8457	14.3348	27.2274	51.6747	97.6967
25	3.90251	8.0533	15.2129	28.2456	54.048	101.532
26	3.95522	7.50877	15.5747	29.5522	56.3887	105.941
27	4.18714	8.29171	16.9628	30.7586	58.5697	109.994
28	4.1556	8.44434	16.0442	31.7222	60.695	113.504
29	4.25365	8.7162	17.2614	32.8839	62.7348	117.465
30	4.41771	9.12129	18.0766	34.0476	65.0497	121.564
31	4.68485	9.45767	18.1173	35.1113	67.1776	125.452
32	5.03521	9.85965	19.333	36.3715	69.2457	129.664
33	5.51548	10.2751	19.833	37.8228	71.6453	133.409
34	5.34819	10.3685	20.3173	38.7143	73.4399	137.285
35	5.33615	10.9454	20.8898	39.9459	75.7529	141.143
36	5.77333	11.0637	21.4888	41.1619	78.0819	145.126
37	5.9287	11.3939	22.082	42.2237	80.1015	149.066
38	6.70748	11.9155	22.7479	43.2797	82.3699	152.848
39	5.92418	12.1417	23.4391	44.4508	84.53	156.651
40	5.99491	12.573	23.7742	45.5184	86.5343	160.405
41	6.44775	12.9877	24.6021	46.6812	88.6998	164.2
42	6.71916	12.3991	25.2167	47.9016	91.0064	167.886
43	6.93983	13.5113	25.7402	49.0094	92.9018	171.716
44	7.00711	13.1979	26.4268	50.1769	95.0555	175.431
45	7.45956	14.3197	27.0004	51.1452	96.937	179.068
46	7.05601	13.7783	27.4778	52.1464	99.1032	182.742
47	7.31451	14.0335	27.9596	53.3363	101.16	186.37
48	7.5811	15.3075	28.6108	54.5502	103.311	190.205
49	7.83946	14.5253	29.205	55.8215	105.361	193.829
50	8.10157	15.2308	29.905	56.7512	107.73	197.435
51	7.98108	16.136	30.6292	58.0272	109.535	201.289
52	8.39275	15.5603	31.4027	59.2393	111.565	204.938
53	8.92213	16.3848	31.6588	60.2588	113.827	208.216
54	8.01797	16.6914	32.2086	61.2423	115.649	212.348
55	8.82307	17.2015	32.9105	62.4414	117.837	215.481
56	8.92955	17.4938	33.2819	63.5959	120	218.629
57	9.18576	17.688	34.0433	64.767	121.902	222.459
58	9.22875	17.4798	34.5498	65.8326	124.014	225.979
59	9.34546	18.2353	35.1966	66.8741	126.236	229.245
60	9.52357	18.1959	35.5075	67.8745	128.141	232.871
61	9.64853	18.7624	36.215	69.0683	129.929	236.399
62	9.78161	19.1519	37.0043	70.4118	132.187	239.539
63	10.4115	19.4701	37.6547	71.5147	134.388	243.294
64	9.6442	19.8296	38.0127	72.4859	136.315	246.372
65	10.3755	20.2065	38.7744	73.7218	138.43	249.648
66	10.7532	20.0753	39.3658	75.0269	140.457	253.193
67	10.8204	20.6409	39.8784	76.0781	142.541	256.441
68	11.1183	20.9075	40.5959	77.1798	144.542	259.756
69	11.4063	21.5749	41.2405	78.2801	146.691	263.249
70	11.3599	21.6338	41.7408	79.1308	148.561	266.272
71	11.3714	21.7805	42.1493	80.3239	150.488	269.105
72	11.4409	22.8965	42.765	81.5455	152.501	272.418
73	11.8741	21.8849	43.3151	82.5295	154.512	275.722
74	12.3446	22.8233	44.1419	83.7476	156.489	278.741
75	12.2871	22.8421	44.559	84.9395	158.323	281.878
76	11.5571	23.4663	44.9053	85.8441	160.375	285.171
77	12.326	23.8255	45.4791	86.8982	162.218	287.77
78	12.8531	23.9199	46.279	87.9505	164.396	291.187
79	12.752	24.2991	46.8839	89.0446	166.338	294.097
80	12.8863	24.4144	47.2972	90.0821	168.097	296.511
81	13.2776	25.0735	47.9759	91.2083	170.129	299.911
82	13.7147	25.0895	48.6505	92.5677	172.297	302.992
83	13.1969	25.5706	49.2319	93.5274	173.874	305.901
84	13.4928	25.8317	49.7034	94.4513	175.852	308.689
85	13.7305	25.9475	50.1702	95.6258	177.795	311.479
86	14.0077	26.581	51.0202	96.7194	179.889	314.615
87	14.0374	26.6145	51.327	97.8251	181.783	317.379
88	14.3233	27.5785	52.0287	98.8439	183.612	319.796
89	15.1148	26.7226	52.5008	99.8676	185.293	322.557
90	13.7767	27.526	53.1058	101.01	187.247	325.31
91	14.5112	27.9626	53.716	102.301	189.292	328.195
92	14.8769	28.2738	54.4134	103.341	191.084	331.246
93	15.0279	28.6432	55.0458	104.35	192.955	333.61
94	14.9721	28.8251	55.533	105.391	194.887	335.716
95	15.1958	29.0682	56.0048	106.425	196.733	338.767
96	15.4944	29.2009	56.423	107.386	198.373	341.255
97	15.7584	30.3935	57.0004	108.639	200.221	343.523
98	15.8702	29.5848	57.733	109.875	202.188	346.31
99	15.6379	30.3242	58.0851	110.67	204.044	348.708
100	15.8195	30.6777	58.7208	111.663	205.854	351.632
101	16.3133	30.7389	59.4151	112.721	207.821	353.067
102	16.3937	31.348	60.1121	113.892	209.639	356.083
103	17.0828	31.6425	60.5562	114.991	211.504	358.687
104	16.2979	32.4454	61.0132	115.976	213.254	361.323
105	17.1088	31.8068	61.743	117.005	215.174	362.91
106	16.9238	32.2543	62.386	118.036	216.898	366.266
107	17.2466	32.7241	62.8958	119.25	218.586	367.375
108	17.4577	33.0293	63.3063	120.12	220.579	370.531
109	17.5925	33.2945	63.9923	120.944	222.08	371.93
110	17.7827	33.4579	64.5198	122.088	223.912	374.514
111	17.6819	34.5431	65.1581	123.222	225.58	376.831
112	18.1288	34.0731	65.61	124.327	227.578	378.743
113	18.0769	33.7984	66.4742	125.45	229.315	380.907
114	18.5158	34.8533	66.7489	126.614	231.151	383.248
115	18.7498	35.1908	67.3488	127.647	232.749	385.201
116	18.8048	35.5358	67.9681	128.837	234.602	387.404
117	19.1741	35.6247	68.3705	129.695	236.1	389.28
118	18.5852	35.8964	68.9893	130.763	237.791	391.171
119	19.3032	36.2752	69.5279	131.721	239.715	393.233
120	19.4758	36.8284	70.2635	132.991	241.503	395.877
121	19.3853	37.0588	70.7743	134.019	243.178	396.825
122	19.5698	38.0457	71.231	134.803	244.682	398.282
123	20.1325	36.662	71.8041	135.783	246.37	400.611
124	19.4481	37.7983	72.5123	137.008	248.019	402.516
125	20.1892	38.0565	73.0642	137.989	249.748	405.029
126	20.5863	38.4207	73.5274	138.963	251.399	405.681
127	19.9129	38.6765	74.0121	140.057	252.892	408.071
128	20.5792	38.9254	74.1809	140.834	254.531	409.244
129	20.2842	39.1337	74.9534	142.001	256.038	411.161
130	20.7698	39.5594	75.7209	143.194	257.808	412.783
131	21.0295	40.6021	76.2222	143.946	259.536	415.387
132	20.7471	39.4845	76.6043	144.996	261.122	415.56
133	21.1024	40.0706	77.3232	145.846	262.655	417.828
134	21.4919	41.0741	77.8431	146.853	264.351	418.944
135	21.8023	41.4226	78.5004	148.014	265.953	420.964
136	21.6804	40.5391	79.0466	148.949	267.53	422.635
137	21.4924	41.6333	79.5088	149.924	269.082	423.746
138	21.9296	41.8954	79.9869	151.041	270.429	425.105
139	22.1143	41.9857	80.5558	151.865	272.039	426.767
140	22.4222	42.3606	81.1431	152.936	273.677	428.077
141	22.266	42.5894	81.6784	153.848	275.066	429.505
142	22.4223	42.8721	82.1025	154.858	276.654	431.608
143	22.7649	43.1495	82.8154	155.801	278.199	431.501
144	22.9635	43.8169	83.4213	157.057	279.934	433.983
145	23.0878	44.1688	83.9599	158.022	281.58	435.243
146	23.1693	43.9529	84.3574	158.849	283.043	436.421
147	23.7932	44.4607	85.0117	159.662	284.185	437.321
148	22.7055	44.6917	85.4827	160.6	285.696	438.651
149	23.9478	44.9701	86.1821	161.587	287.232	439.994
150	23.8948	45.4376	86.8577	162.875	289.082	441.521
151	24.1756	45.8951	87.4879	163.836	290.288	443.146
152	24.2368	45.8557	87.8631	164.777	291.921	443.233
153	24.2602	46.4874	88.2948	165.663	293.422	444.89
154	24.3417	46.1833	88.8893	166.647	294.618	445.733
155	24.5759	46.8444	89.3084	167.622	296.106	446.776
156	24.8192	46.7292	89.783	168.587	297.459	447.91
157	25.0187	47.2246	90.3703	169.611	299.08	449.519
158	25.3481	47.7261	90.9604	170.384	300.531	450.575
159	25.2724	47.8245	91.5701	171.598	301.845	450.573
160	25.2027	48.6734	92.0769	172.43	303.276	452.291
161	25.4357	48.1646	92.4204	173.443	304.67	454.046
162	25.712	48.8114	92.9701	174.267	306.016	453.337
163	25.8099	49.1037	93.6657	175.276	307.458	455.202
164	25.9819	49.2887	93.9888	176.138	308.766	456.339
165	26.3821	49.5499	94.4916	177.18	310.192	456.631
166	25.8301	49.6597	95.014	177.96	311.42	457.724
167	26.2533	49.9407	95.6382	178.852	312.654	458.833
168	26.8394	50.6449	96.2391	179.924	314.203	459.463
169	26.5095	50.5737	96.6833	180.834	315.589	460.617
170	26.8056	51.0576	97.1664	181.757	316.885	461.48
171	27.3656	51.4862	97.7589	182.712	318.133	462.346
172	26.8125	51.9991	98.3018	183.753	319.479	463.237
173	27.2787	51.4802	98.818	184.726	320.877	463.975
174	27.4278	52.1624	99.3275	185.656	322.089	465.13
175	27.6597	52.4364	99.9345	186.586	323.549	465.899
176	27.703	52.7095	100.406	187.53	324.498	465.884
177	27.9783	52.9482	101.164	188.395	325.918	467.874
178	27.902	52.9964	101.6	189.187	327.14	467.358
179	26.9833	52.5795	101.037	189.295	327.625	468.095
180	29.587	59.4013	110.435	202.033	341.741	481.089
181	29.2336	54.4164	105.374	193.81	336.384	483.275
182	28.0947	55.9233	104.029	195.205	336.776	480.076
183	28.0231	54.0733	103.065	192.411	331.709	469.36
184	28.497	53.3736	102.659	191.576	329.687	465.589
185	28.4805	53.7867	102.362	191.174	328.908	462.721
186	28.4526	53.8755	102.409	191.086	328.138	460.935
187	28.1258	53.7409	102.331	190.773	327.445	458.928
188	28.0916	53.7013	102.094	190.293	326.903	457.146
189	28.2505	53.6381	101.971	190.1	326.077	454.975
190	28.096	53.4664	101.998	189.97	325.319	453.401
191	28.3534	53.4028	101.772	189.812	324.872	451.803
192	27.7587	53.3939	101.877	189.716	324.127	449.774
193	28.1208	53.5014	101.781	189.589	323.801	448.499
194	28.0919	53.2905	101.643	189.337	322.932	447.214
195	27.9903	52.9433	101.441	188.985	322.54	444.081
196	28.0333	53.362	101.648	188.952	322.06	443.095
197	28.1131	53.1482	101.351	189.199	321.499	442.064
198	28.3749	53.7352	101.515	188.835	320.904	440.124
199	27.8461	53.9382	101.438	188.744	320.685	439.123
200	27.9561	52.8556	101.379	188.407	319.713	437.594
201	28.1333	52.7166	101.141	188.174	319.446	434.788
202	28.2127	53.1767	101.251	188.039	318.951	434.428
203	28.0141	53.337	101.292	187.997	318.411	432.785
204	28.5185	53.0205	101.138	187.776	317.85	431.23
205	27.9594	53.2218	100.928	187.616	317.337	429.778
206	27.8969	53.455	101.18	187.572	316.99	428.599
207	27.946	52.7243	101.027	187.407	316.105	426.918
208	28.5372	52.9823	100.955	187.27	315.859	425.47
209	27.9342	53.1654	101.223	187.22	315.468	424.396
210	28.4202	53.1188	101.225	187.023	315.008	423.408
211	28.1354	53.3188	100.874	186.892	314.527	422.059
212	28.1134	53.3955	100.821	186.647	313.835	419.918
213	27.9258	52.8156	100.689	186.577	313.346	419.14
214	28.054	53.0886	100.506	186.487	312.868	417.913
215	27.9986	52.6365	100.566	186.141	312.305	416.199
216	28.0805	52.8343	100.55	186.035	311.84	415.418
217	27.6673	52.7209	100.538	185.758	311.195	413.758
218	27.9982	53.0654	100.55	185.786	310.873	412.852
219	28.0962	52.8689	100.504	185.568	310.323	411.433
220	27.4457	52.6527	100.255	185.407	309.502	409.844
221	27.8856	53.2214	100.064	185.439	309.571	408.831
222	28.0627	52.7658	100.273	185.107	308.841	407.865
223	27.2668	52.5816	100.181	185.083	308.32	406.243
224	27.8122	52.5128	100.035	185.022	308.129	405.22
225	27.7775	53.0501	100.185	184.682	307.431	404.101
226	27.9814	53.5506	100.209	184.747	306.936	402.68
227	27.9519	52.1871	99.8472	184.545	306.677	401.617
228	27.8262	52.737	100.012	184.229	306.245	401.071
229	27.6845	52.7228	99.9848	184.322	305.755	398.923
230	27.9043	52.9976	99.7957	184.111	305.219	398.304
231	27.7542	52.613	99.9694	183.729	304.785	397.487
232	27.6895	52.5987	100.005	183.849	304.28	396.233
233	28.1478	52.4701	99.9813	183.836	303.743	395.048
234	28.2513	52.8158	99.9653	183.823	303.561	394.275
235	28.1046	52.9445	99.9751	183.659	303.161	393.43
236	27.8507	52.6261	99.575	183.5	302.657	392.598
237	27.7301	52.4354	99.3147	183.165	301.992	390.993
238	27.7867	52.898	99.6187	183.089	301.571	389.684
239	27.8235	52.3659	99.4202	182.889	300.911	388.41
240	27.86	52.1505	99.3842	182.628	300.673	387.549
241	28.1103	52.7073	99.4447	182.562	300.414	386.895
242	27.4903	52.4354	99.2412	182.469	299.923	386.773
243	28.5589	52.5469	98.9708	182.116	299.106	383.935
244	27.4086	52.5863	99.2941	182.275	298.987	383.851
245	28.3874	52.4626	99.1764	182.066	298.441	382.969
246	27.0094	52.4163	99.0421	181.808	297.966	381.648
247	28.0425	52.5485	99.1107	181.75	297.553	380.629
248	27.8028	52.9917	99.1092	181.561	297.408	380.042
249	28.45	51.7738	98.8987	181.572	296.757	378.619
250	27.6302	52.4181	99.0219	181.38	296.57	377.938
251	27.7839	52.5598	99.0638	181.285	296.239	377.132
252	28.1173	52.2896	98.9684	181.006	295.65	376.023
253	27.8794	52.1983	98.7034	180.968	295.459	374.9
254	27.3275	52.4514	98.8181	180.701	294.948	374.151
255	28.6594	52.7819	98.7799	180.809	294.385	373.123
256	26.8985	51.805	98.6355	180.719	294.004	373
257	27.9084	52.8841	98.6448	180.426	293.52	370.571
258	27.7464	51.8066	98.5216	180.385	293.133	370.504
259	27.8924	52.2458	98.4722	180.32	292.607	369.455
260	27.7597	52.3223	98.5696	180.211	292.379	368.775
261	27.6363	52.4437	98.586	179.968	291.999	367.865
262	27.8068	52.315	98.3172	179.977	291.263	367.186
263	27.8887	51.9933	98.2707	179.74	291.217	365.602
264	27.745	52.4682	98.44	179.644	290.713	365.148
265	28.2301	51.5526	98.4311	179.625	290.289	364.391
266	27.0726	52.4223	98.0243	179.329	289.788	362.962
267	27.8021	51.4506	98.2701	179.17	289.569	362.58
268	28.4782	52.1417	98.0936	179.191	288.998	361.951
269	27.1198	51.7591	98.0605	178.927	288.745	360.146
270	28.2673	52.126	98.238	178.935	288.473	360.162
271	26.5318	52.0064	98.1726	178.669	287.767	359
272	27.636	51.7397	97.9163	178.473	287.218	357.958
273	27.7069	51.9724	97.8737	178.393	286.996	357.578
274	27.3265	51.7758	97.9193	178.275	286.513	356.767
275	27.6106	51.8608	97.7931	178.126	285.999	356.281
276	27.6952	51.6883	97.6158	177.926	285.913	354.712
277	27.4356	51.8284	97.7322	177.9	285.471	353.551
278	27.5593	51.8454	97.5915	177.743	284.934	353.371
279	27.6153	51.2284	97.2807	177.592	284.717	352.745
280	27.7034	51.8896	97.7265	177.547	284.419	351.55
281	27.9596	51.6841	97.3508	177.589	283.902	351.008
282	27.214	51.3918	97.3708	177.213	283.318	349.678
283	27.5466	52.2471	97.3189	176.972	283.28	349.549
284	27.4503	50.9762	97.3712	177.026	282.54	348.92
285	27.4183	51.6691	97.4329	176.754	282.15	347.225
286	27.4575	52.0073	97.3748	176.807	282.025	347.16
287	27.3004	51.2073	97.3049	176.473	281.52	346.504
288	27.4803	51.4814	97.0285	176.426	280.88	345.187
289	27.164	51.5848	96.9923	176.22	280.713	344.517
290	27.5554	51.9391	97.1166	176.302	280.534	344.048
291	27.6157	51.5667	97.0948	176.067	279.935	343.208
292	27.2853	51.1236	96.9332	175.994	279.661	342.342
293	27.4906	51.6413	96.9058	175.786	279.406	341.496
294	27.2194	51.7091	96.7429	175.676	278.794	340.75
295	27.4725	51.0849	96.7053	175.354	278.368	339.939
296	27.3834	51.3978	96.6996	175.417	278.223	340.078
297	27.3691	51.3882	96.7621	175.143	277.567	338.078
298	27.4996	51.2191	96.686	175.207	277.385	337.888
299	27.5895	51.3616	96.6776	174.995	277.318	337.287
300	27.3437	51.9476	96.7242	174.877	276.712	336.547
301	27.1913	51.2505	96.5705	174.647	276.264	335.789
302	27.4064	51.7431	96.5722	174.526	276.112	335.415
303	27.2706	50.5191	96.4821	174.61	275.666	334.427
304	27.6095	51.5604	96.4463	174.574	275.28	333.847
305	27.797	50.4042	96.3943	174.291	275.164	332.949
306	26.9021	51.4409	96.4486	174.181	274.756	332.441
307	27.1283	51.3361	96.2958	174.043	274.213	331.74
308	27.4001	51.0639	96.2845	173.922	273.754	330.955
309	27.3719	51.2238	96.2816	173.694	273.249	330.467
310	27.4194	51.2899	96.2775	173.78	273.129	329.877
311	27.2804	51.4036	96.2189	173.718	273.098	328.952
312	27.5497	51.0018	96.0021	173.657	272.562	328.548
313	27.1704	51.2909	96.1908	173.414	271.968	327.787
314	27.2892	50.9092	95.999	173.267	271.445	327.045
315	27.2568	50.9635	95.827	173.172	271.274	326.181
316	27.2512	51.0163	95.682	172.883	270.953	325.553
317	27.7663	51.0833	95.8713	172.877	270.62	324.815
318	27.1945	51.2133	95.7001	172.799	270.564	324.637
319	27.4248	50.8782	95.9358	172.548	270.002	323.991
320	27.6442	50.9687	95.612	172.432	269.591	323.373
321	26.8594	50.9222	95.5929	172.302	269.181	322.256
322	27.3629	51.0214	95.5578	172.166	269.053	321.919
323	27.2179	51.1508	95.6044	172.086	268.664	321.394
324	27.4416	50.9782	95.6471	172.184	268.292	320.907
325	27.2546	51.1695	95.6758	171.963	268.048	319.978
326	27.6906	50.9313	95.7415	171.775	267.702	319.391
327	26.7996	50.6866	95.5448	171.801	267.231	318.936
328	27.3136	50.9719	95.4184	171.618	267.215	318.267
329	27.0217	51.0115	95.494	171.464	266.74	317.576
330	27.3608	50.6818	95.3663	171.497	266.293	317.01
331	27.3612	50.8493	95.3776	171.235	266.094	316.282
332	27.0717	50.8876	95.1507	170.969	265.695	315.786
333	27.1287	50.5974	94.9117	170.734	265.038	315.004
334	27.2436	50.6232	94.8933	170.654	265.041	314.264
335	26.9847	51.0015	95.1672	170.545	264.767	313.653
336	27.0492	50.7168	94.9532	170.347	264.229	313.375
337	27.6005	50.0222	94.9561	170.23	263.814	312.309
338	26.3637	50.669	94.8201	170.11	263.492	311.82
339	27.0096	50.4864	94.9182	170.029	263.281	311.251
340	27.5847	50.4493	94.6767	170.025	262.841	310.583
341	26.7308	50.6437	94.916	169.835	262.612	310.278
342	27.0828	50.9215	94.7274	169.683	262.354	309.733
343	27.358	50.5498	94.7539	169.71	261.902	308.68
344	27.3339	50.6418	94.829	169.759	261.697	308.471
345	27.1576	50.624	94.7169	169.563	261.459	307.858
346	27.0839	50.6586	94.647	169.416	261.004	307.351
347	27.2679	50.5996	94.5536	169.456	260.881	306.773
348	27.2838	50.4935	94.7644	169.007	260.58	306.321
349	26.5796	51.0899	94.5508	168.853	259.999	305.538
350	27.2542	50.7039	94.7302	168.929	259.75	305.057
351	27.1876	49.7452	94.4986	168.812	259.534	304.691
352	26.9692	50.3488	94.5234	168.649	259.025	304.28
353	27.0054	50.3715	94.3708	168.544	258.568	303.114
354	26.9284	50.536	94.5212	168.536	258.351	302.847
355	26.9311	50.5735	94.4014	168.463	258.332	302.339
356	27.0337	50.1479	93.988	168.239	257.707	301.698
357	27.8265	50.3282	93.9826	168.081	257.578	301.189
358	27.0551	50.4922	94.2621	168.047	257.381	300.512
359	26.1799	50.6396	94.3109	168.096	257.058	300.081
360	27.1119	50.6298	94.143	167.871	256.61	299.44
361	26.9381	50.0615	94.1055	167.738	256.42	299.335
362	26.901	50.3361	93.9273	167.415	255.901	297.998
363	27.254	50.2217	93.9787	167.441	255.713	297.726
364	27.1992	50.0285	93.9755	167.403	255.416	297.563
365	27.7965	50.1421	94.0073	167.255	254.949	296.964
366	27.032	50.1683	93.9805	167.218	254.734	296.325
367	26.958	50.9236	93.7016	167.132	254.511	296.076
368	27.4554	49.7457	93.7317	166.868	253.984	295.477
369	26.8131	50.0166	93.7426	166.94	253.765	294.96
370	26.9894	50.1997	93.7373	166.897	253.57	294.357
371	26.9167	49.5481	93.5247	166.591	253.139	294.141
372	26.488	49.8037	93.3791	166.572	252.603	292.335
373	27.4363	50.5359	93.3211	166.309	252.581	292.552
374	27.1907	48.9979	93.4526	166.032	252.139	292.248
375	26.6643	49.9107	93.5167	166.252	251.91	291.462
376	27.2826	49.9311	93.2731	166.166	251.788	290.976
377	26.6412	50.0877	93.3395	166.031	251.366	291.166
378	27.0213	50.0778	93.3162	165.753	251.03	289.849
379	26.9204	50.2807	93.1502	165.693	250.59	289.507
380	26.9459	49.304	93.2605	165.596	250.577	289.055
381	26.9559	50.1167	93.0971	165.575	250.123	288.68
382	26.7162	49.6568	93.0641	165.397	249.647	288.062
383	27.0226	49.7523	93.0992	165.253	249.585	287.636
384	26.9894	50.1511	93.2207	165.141	249.468	287.449
385	26.9328	49.9281	93.2047	165.088	248.919	287.514
386	26.9084	49.7201	92.6964	164.927	248.613	285.402
387	26.8341	49.6811	92.7955	164.698	248.198	285.585
388	26.8514	50.0094	92.8065	164.729	248.064	285.116
389	26.9432	49.4708	92.8097	164.604	247.928	284.669
390	26.8883	49.9831	92.8597	164.53	247.647	284.296
391	26.8597	49.8859	92.9489	164.527	247.37	283.955
392	26.896	49.7672	92.6563	164.294	246.898	283.126
393	26.9057	49.7356	92.6159	164.176	246.678	282.885
394	26.5926	49.7897	92.7432	164.187	246.411	282.685
395	26.6952	49.7727	92.5537	163.878	246.012	281.789
396	26.8184	49.5246	92.3933	163.805	245.804	281.288
397	26.901	49.2494	92.4984	163.697	245.431	281.012
398	26.7017	49.6709	92.3575	164.344	245.118	280.389
399	26.8782	49.3772	92.3802	162.885	245.062	279.89
400	26.6078	49.6007	92.4461	163.336	244.726	279.593
401	26.5794	49.4682	92.3228	162.918	244.338	279.008
402	26.5806	49.3553	92.2517	163.198	244.103	278.633
403	27.2808	49.4433	92.1773	163.115	243.55	277.96
404	26.0552	49.2467	91.8403	162.61	243.299	277.186
405	26.9178	49.2915	92.089	162.697	243.123	276.885
406	26.5141	49.4944	92.1897	162.541	242.802	277.094
407	26.4469	49.5707	92.1684	162.657	242.66	275.945
408	26.665	49.4104	92.0692	162.635	242.515	275.812
409	26.8063	49.1901	91.9494	162.376	242.086	275.308
410	26.7495	49.652	91.9138	162.298	241.617	274.913
411	27.4569	49.3962	92.11	162.365	241.507	274.332
412	26.142	49.3298	91.8773	161.848	241.347	273.984
413	26.5228	49.4365	92.0769	161.937	241.103	273.485
414	26.7295	49.4485	91.9541	161.979	240.798	273.051
415	26.7416	49.4345	91.6605	161.641	240.456	272.617
416	27.273	49.4836	91.7907	161.882	240.093	271.807
417	26.2718	49.7332	91.963	161.092	240.115	272
418	27.0012	50.0675	91.7576	161.598	239.759	271.75
419	26.4387	48.6652	91.6026	161.235	239.463	270.655
420	26.8923	49.5861	91.6239	161.058	239.108	270.319
421	26.1496	48.7636	91.2214	160.938	238.574	269.883
422	26.7104	49.0455	91.4117	160.847	238.411	269.172
423	26.8376	49.6018	91.631	161.089	238.469	269.412
424	26.5894	49.293	91.5388	160.755	237.82	268.842
425	27.1936	49.0259	91.351	160.628	237.778	268.397
426	25.6697	49.2552	91.1843	160.51	237.481	268.06
427	26.6084	48.9974	91.3968	160.764	236.926	267.05
428	26.8699	49.6129	91.6614	160.188	237.268	267.579
429	26.6686	49.7774	91.2065	160.931	236.805	266.642
430	26.4525	49.5963	91.1782	159.936	236.433	265.999
431	26.4448	48.1665	91.2624	160.059	236.219	265.811
432	26.5164	49.2648	91.1566	159.68	235.839	265.403
433	26.4464	49.2727	91.2162	160.18	235.39	264.877
434	26.5739	49.2433	91.0162	159.057	235.355	264.312
435	26.5173	48.7635	90.9684	159.533	235.058	264.027
436	26.0082	48.9406	90.8683	159.409	234.82	264.007
437	26.9997	49.0264	90.8556	159.291	234.247	262.364
438	26.0246	49.4503	90.8381	160.066	234.451	263.052
439	26.3335	48.6817	90.6173	158.106	233.838	262.19
440	26.3072	48.1432	90.5954	158.901	233.591	261.797
441	27.02	48.905	90.5651	159.3	233.636	261.667
442	25.7738	48.843	90.5919	159.195	233.128	261.327
443	25.8779	48.6963	90.37	158.323	232.774	260.144
444	25.9885	48.7325	90.298	157.618	232.433	260.407
445	26.358	48.4607	90.1706	158.157	232.105	259.477
446	26.5882	48.3168	90.6274	158.229	231.906	258.785
447	25.9054	49.0793	90.7895	158.487	232.13	259.46
448	26.3918	49.0527	90.5913	158.293	232.077	258.85
449	26.2542	48.8692	90.3088	157.953	231.465	258.447
450	26.216	48.9859	90.1995	157.95	231.036	258.187
451	26.4086	48.0358	90.2202	157.871	230.772	257.622
452	26.177	48.7276	90.34	157.714	230.628	257.204
453	26.5076	49.072	90.2836	157.459	230.301	256.092
454	26.2455	48.0029	90.1547	157.565	230.265	256.465
455	26.2577	48.75	90.238	157.489	230.058	256.135
456	26.2942	48.8631	90.1751	157.669	229.767	255.944
457	26.3534	49.1126	90.092	157.366	229.399	254.764
458	26.3733	48.2497	90.1316	157.242	229.091	255.065
459	26.3387	48.6921	89.9233	157.148	228.936	254.774
460	26.2324	48.459	89.8973	157.057	228.481	253.721
461	26.649	48.9717	90.213	157.207	228.815	254.241
462	26.8464	49.3844	90.0033	157.079	228.422	253.815
463	25.7368	48.1401	89.7428	156.743	227.855	253.096
464	26.3287	49.0267	89.6913	156.615	227.72	252.608
465	26.484	48.4277	89.8309	156.298	227.447	252.198
466	26.959	48.5332	89.8008	156.409	227.293	252.221
467	25.4092	48.7395	89.7756	156.342	227.004	251.387
468	26.1471	48.668	89.6611	156.093	226.638	252.153
469	26.5021	48.4475	89.7193	156.061	226.349	250.397
470	26.9529	48.517	89.509	156.035	226.074	250.502
471	25.6063	48.5901	89.4553	155.774	225.909	249.235
472	26.1141	48.9038	89.3933	155.793	225.78	249.778
473	25.9012	48.008	89.3732	155.584	225.181	249.626
474	26.4001	48.4529	89.5704	155.521	225.116	248.26
475	25.8606	48.4882	89.1019	155.359	224.776	248.666
476	26.4812	48.1114	89.3298	155.106	224.374	247.534
477	27.0671	49.0376	89.5373	155.544	224.531	247.827
478	26.1508	48.6339	89.5008	155.376	224.516	248.001
479	26.1881	47.8063	89.2963	154.945	223.669	246.671
480	25.5499	48.4278	89.0345	154.91	223.524	246.504
481	26.2024	48.1932	89.0322	154.664	223.444	246.044
						246.203

## Sheet: ALKBH1-6mA
Time(sec)	200 nM	400 nM	800 nM	1600nM	3200nM	6400nM
-60	-0.05637	-0.16263	0.04947	0.126038	0.33522	1.13855
-59	-0.22503	0.080176	-0.09672	-0.02222	0.447128	0.908081
-58	0.00893	-0.06511	0.258001	0.127765	0.701447	1.02371
-57	0.061213	0.316267	-0.44662	0.040882	0.487564	0.836609
-56	-0.09691	0.246606	-0.17327		0.975266	0.818237
-55	-0.05417	0.072461	-0.16207	0.374194	-0.27278	0.92334
-54	-0.0594	0.269648	0.064649	0.170752	0.39267	0.980377
-53	0.02193	0.255822	0.051648	0.11582	0.376251	0.810822
-52	-0.1355	0.099579	0.118073	0.210755	0.533463	1.05615
-51	0.082544	0.713086	0.202368	0.150745	0.973495	0.972137
-50	0.083709	-0.18067	0.640258	0.284729	0.193619	0.971771
-49	0.137623	0.695918	0.415662	0.301917	0.334854	1.00302
-48	0.077759	0.12732	-0.36865	0.183807	0.417862	0.842072
-47		0.745441	0.377893	0.074262	0.392258	0.792847
-46	0.076685	-0.41271	-0.44686	0.048389	0.368439	0.631134
-45	-0.08935	0.665424	-0.08436	0.074567	0.87468	0.738159
-44	0.060193	-0.10317	0.359454	-0.03065	0.734833	0.599091
-43	-0.01582	0.372705	-0.36568	0.101294	-0.52414	0.613953
-42	0.047931	0.258478	0.223706	0.029181	0.259842	0.552246
-41	-0.26028	0.051455	0.288545	-0.21613	0.33522	0.453796
-40	-0.03073	0.413481	-0.74725	-0.06253	-0.03761	0.273315
-39	-0.2798	-0.08802	0.217817	-0.09075	0.43483	0.707703
-38	-0.37247	0.067598	-0.10318	-0.02292	0.360016	0.650665
-37	-0.14982	-0.04842	-0.26217	0.033709	-0.30267	0.389343
-36	-0.22326	0.11214	0.070642	0.103253	0.26413	0.5112
-35	-0.12404	0.069575	0.17143	-0.01708	0.113739	0.398712
-34	-0.02847	0.024567	-0.29834	-0.1619	0.01648	0.079163
-33	-0.10363	-0.04503	-0.25053	0.033887	0.135239	0.13269
-32	-0.21574	0.067059	-0.08334	0.073322	0.12175	0.281525
-31	-0.21505	0.234015	-0.17311	0.000513	-0.14603	0.145203
-30	-0.09904	-0.01873	0.546423		0.054749	0.310425
-29	-0.01082	0.224024	-0.49569	0.105811	0.016281	0.367065
-28	-0.19865	0.00471	0.044867	-0.09755	-0.03412	0.046356
-27	-0.10995	0.223865	0.662836	0.016919	0.285217	0.351044
-26	-0.23771	0.328932	-0.59615	-0.10927	0.23465	0.337372
-25	-0.05216	0.909404	-0.07818		0.842834	0.101044
-24	-0.16698	-0.06988	0.230792	0.063013	-0.5679	0.275269
-23	-0.14849	0.022387	0.015405	0.144177	-0.23569	0.10849
-22	-0.06644	0.364178	0.029852		0.105545	-0.10834
-21	-0.04269	-0.1259	-0.07004	0.065137	0.076431	0.10614
-20	-0.10151	0.119092	-0.22763	-0.06386	0.162964	0.10379
-19	-0.15083	0.057551	-0.01662	-0.27026	0.054962	0.210846
-18	-0.03997	-0.02279	0.083454	-0.34229	-0.06575
-17	-0.10881	0.150018	-0.1993	-0.07995	0.109253	-0.21066
-16		0.42309	-0.09029	-0.10339	0.084045	-0.03998
-15	-0.19942	-0.59332	-0.12507	-0.02488	0.145569	-0.0755
-14	0.106671	0.223792	0.825488	-0.03419	-0.08038	-0.03412
-13	-0.10589	-0.04753	0.030634	-0.16677	0.123901	-0.21222
-12	0.048468	-0.0688	-0.6421	0.090436	-0.16614	0.063538
-11	0.116039	0.056585	-0.50068	-0.08692	0.169205	0.012787
-10	0.33103	0.193774	0.077264	0.250897		0.129181
-9	0.138386	0.04629	0.253522	-0.05474	0.045761	0.314728
-8	-0.26707	0.065822	0.434004	-0.17269	-0.03606	-0.03137
-7	-0.03402	0.268847	-0.51896	0.076214	0.367065	-0.05521
-6	-0.05947	0.022144	0.409998	0.049512	-0.37161	0.012756
-5	-0.09097	-0.21683	-0.42841	0.040436	-0.23586	-0.0466
-4	0.080279	0.244958	0.06828	0.114569	-0.07806	-0.15326
-3	-0.01075	0.21487	-0.11727	-0.18505	-0.31577	-0.01105
-2	0.317939	0.561848	0.32284	0.552014	0.353012	0.036987
-1	0.580808	0.932135	1.18456	-0.30736	0.178589	-0.03525
0	0.360657
1	0.255504
2	0.436298
3	0.539498
4	0.424653
5	0.489112
6	0.490064
7	0.685034
8	0.605585
9	0.900671
10	1.11605
11	1.05479
12	1.31177	2.26088	-4.62803	6.62364	12.1778
13	1.38402	2.55035	-3.57881	7.133	13.553	23.3589
14	1.34509	2.40393	-2.2735	7.44424	14.1819	25.4745
15	1.56012	2.7419	-2.53812	8.14692	15.0192	27.3229
16	1.52113	3.58199	-1.60499	8.57051	15.0696	29.4112
17	1.33337	2.83597	-0.60437	8.98645	17.837	30.9796
18	1.50544	2.45674	-1.0217	9.46489	18.0054	33.0143
19	1.56778	3.32504	-0.37546	10.1661	18.0805	35.0428
20	1.57348	3.83629	-0.36984	10.6311	19.9884	36.9011
21	1.72979	2.82637	0.255865	11.1749	21.7958	38.6385
22	1.58777	3.59011	1.07601	11.6284	21.6095	40.7499
23	1.7584	4.0891	0.979608	12.1314	22.7932	42.6764
24	2.06035	3.50744	1.54759	12.7302	24.1448	44.5745
25	1.91082	4.14675	2.00102	13.2893	25.2802	46.5753
26	2.19348	4.03809	2.46408	13.773	26.06	48.4429
27	2.20942	4.48473	2.78213	14.4631	27.2421	50.2667
28	2.33528	4.61621	3.66212	15.0519	28.2807	52.4089
29	2.37216	5.278	3.32837	15.5132	29.2305	54.0866
30	2.27558	4.49379	4.04486	16.1134	31.1018	56.1772
31	2.43809	4.63206	4.81401	16.5181	30.9841	57.8862
32	2.62709	5.22599	4.26604	17.1711	31.9339	59.8491
33	2.57755	5.22308	5.02457	17.6533	33.2235	61.9038
34	2.60246	5.40488	5.80666	18.0601	34.0889	63.4937
35	2.59639	5.51902	4.40572	18.5546	35.1081	65.4862
36	2.70403	5.71348	5.53129	19.0117	36.2182	67.2889
37	2.86838	6.38201	6.14306	19.8752	37.3971	69.0937
38	2.92166	5.83206	6.94916	20.2665	39.2456	71.1464
39	3.19466	5.7127	6.03401	20.6632	38.586	73.0401
40	3.11191	6.34847	7.15969	21.1161	40.4499	74.7589
41	3.15504	6.1345	7.68611	21.8411	41.4614	76.6686
42	3.10472	6.58744	7.51375	22.2486	42.3524	78.3428
43	3.09668	6.7688	7.94995	22.6708	43.4022	80.237
44	3.31254	6.95817	7.98915	23.1486	44.3626	82.1581
45	3.37761	6.54794	8.23777	23.9015	45.528	84.0276
46	3.64246	7.20184	8.89832	24.3542	46.0811	86.0944
47	3.53668	7.1966	9.42633	24.8524	47.2817	87.8347
48	3.51011	7.16846	8.84392	25.0407	48.7538	89.4514
49	3.6849	7.55098	9.52543	25.7933	48.7944	91.3608
50	3.90294	7.85903	10.0214	26.5407	50.2841	93.3796
51	3.9848	8.01325	10.4599	26.9705	51.3612	95.3018
52	3.89987	7.95417	10.6471	27.2975	52.1872	96.9729
53	3.8794	8.07674	10.7187	27.7234	53.0571	98.6788
54	4.16988	8.40675	11.0299	28.5797	54.2014	100.658
55	3.99339	8.45115	11.6302	28.8861	55.1292	102.593
56	3.97676	8.34924	11.7663	29.2966	56.327	104.131
57	4.38589	8.71417	11.9439	29.95	57.2471	105.859
58	4.48191	8.82061	12.6147	30.6175	58.4589	108.199
59	4.49848	9.2773	13.1157	31.001	59.28	109.907
60	4.37651	8.80285	12.6681	31.595	60.2319	111.645
61	4.60872	9.25724	13.8528	32.1086	61.3241	113.394
62	4.73011	9.28159	13.0739	32.5482	62.2597	115.301
63	4.75286	9.47833	14.2778	33.0488	63.2469	116.937
64	4.65691	9.85769	13.6741	33.7335	64.4669	118.783
65	4.90161	9.75699	15.1223	34.1666	64.718	120.614
66	4.96208	9.67237	13.9873	34.5977	66.1921	122.213
67	5.00779	9.88527	14.5732	35.2789	66.5842	124.082
68	5.10706	10.0656	15.0911	35.7768	68.2452	125.769
69	5.27888	10.3822	15.4412	36.3688	68.9874	127.536
70	5.25256	10.5801	16.0304	36.9419	69.8788	129.619
71	5.31479	10.6825	16.1865	37.6301	71.1358	131.384
72	5.49175	10.8993	16.3283	38.0778	72.2264	133.001
73	5.60067	10.9409	16.6659	38.5534	72.951	134.908
74	5.67817	10.9828	16.8786	39.1658	74.0434	136.726
75	5.72393	11.1311	17.316	39.6308	74.9422	138.462
76	5.63255	11.1861	17.3555	39.9965	76.1173	140.082
77	5.69005	11.4809	17.6882	40.4318	76.4829	141.713
78	5.96576	11.9713	18.0621	41.1785	77.9235	143.519
79	6.17028	11.7517	18.5967	41.6598	78.9005	145.323
80	6.15474	11.6414	18.4767	42.1065	79.971	147.142
81	6.0413	12.0304	19.8842	42.5804	80.8255	148.6
82	6.01254	12.0656	18.6606	43.1564	81.6177	150.461
83	6.24503	12.7197	19.2699	43.5386	82.577	151.996
84	6.34262	11.848	19.7915	44.0225	83.8553	153.873
85	6.28778	12.446	20.1096	44.4436	84.1679	155.574
86	6.67442	12.9453	20.5031	45.0114	85.5843	157.286
87	6.56262	13.0576	20.566	45.5461	86.4606	159.065
88	6.57489	12.7776	21.0151	46.196	87.3635	160.851
89	6.49708	13.0266	20.7554	46.5947	88.2932	162.618
90	6.49683	13.2052	21.7279	47.1235	88.9633	164.108
91	6.74824	13.2242	21.1527	47.5415	90.0901	165.7
92	6.74925	13.4734	21.6142	48.0834	91.1122	167.602
93	7.12206	13.7497	22.0792	48.7357	92.3143	169.05
94	7.11395	13.7042	22.6659	49.4061	93.2866	171.231
95	7.30292	14.4348	22.7328	49.9009	94.3526	172.673
96	7.09803	13.9126	23.3197	50.275	95.2397	174.42
97	7.20066	14.1917	23.3057	50.6405	96.4649	175.753
98	7.32943	14.5361	23.7653	51.2062	96.6972	177.583
99	7.31964	14.0869	23.9375	51.6273	97.8596	179.257
100	7.26025	14.7068	24.1469	52.2117	99.4382	180.876
101	7.57214	14.6878	24.3401	52.7339	99.645	182.366
102	7.6084	15.0004	25.1027	53.1517	100.416	184.069
103	7.68699	14.9495	24.6327	53.9034	101.667	185.815
104	7.62872	15.0664	25.1765	54.2388	102.702	187.506
105	7.84308	15.0115	25.725	54.8297	104.151	189.047
106	7.91988	15.6939	25.8287	55.309	103.801	190.732
107	8.09988	16.2425	26.0581	55.7897	105.449	192.303
108	7.92027	15.6142	26.1771	56.2489	106.406	193.835
109	8.05684	15.2067	26.3812	56.6958	107.433	195.335
110	8.24699	15.8928	27.002	57.3835	107.902	197.043
111	8.26169	16.0337	26.8326	57.8461	109.432	198.717
112	8.13441	16.1125	27.2521	58.2326	109.919	200.268
113	8.29043	16.402	27.3323	58.7009	110.634	201.832
114	8.30427	16.0571	27.6334	59.1211	111.777	203.328
115	8.3012	16.5355	28.2251	59.6264	112.765	205.101
116	8.5149	16.7871	28.3966	60.0869	113.619	206.558
117	8.66003	16.5796	28.6823	60.7991	114.633	208.129
118	8.92377	17.0032	29.0576	61.3571	116.069	209.871
119	8.78787	17.1458	29.5014	61.9145	116.407	211.599
120	8.93667	17.1575	29.4045	62.2215	117.138	213.134
121	9.13372	17.3826	29.9738	63.0144	118.57	214.722
122	9.21699	17.729	30.1878	63.2966	119.546	216.129
123	9.23355	17.4478	30.5033	63.8102	120.138	217.72
124	9.10659	17.7173	30.3861	64.3637	121.742	219.205
125	9.39918	17.7618	30.615	64.7559	121.178	220.494
126	9.3712	18.0478	31.0688	65.3171	123.041	222.208
127	9.48816	18.3374	31.2518	65.7538	123.666	223.76
128	9.37948	18.3153	31.5386	66.2232	124.696	225.076
129	9.42277	18.6541	31.7758	66.6472	125.615	226.707
130	9.62644	17.5163	31.9299	67.3288	126.441	228.287
131	9.73384	18.9987	32.1249	67.7608	127.354	229.623
132	9.84628	18.4008	32.3609	68.2024	129.252	231.128
133	9.80511	18.923	33.6872	68.7561	128.739	232.65
134	9.77332	18.9839	33.1288	69.0057	129.805	234.111
135	9.83809	19.1383	32.6628	69.5271	130.964	235.547
136	10.041	19.6974	34.1599	70.3121	132.28	236.95
137	10.172	20.01	33.3586	70.9566	133.125	238.741
138	10.3507	19.7995	34.2713	71.2054	133.352	240.182
139	10.166	19.0536	34.3697	71.6704	134.558	241.572
140	10.3692	19.7109	34.8071	72.1209	135.521	242.754
141	10.2222	20.0892	35.4447	72.7637	136.383	244.475
142	10.593	20.2117	34.9778	73.3455	137.446	245.699
143	10.5521	20.3842	35.5481	73.7168	138.405	247.469
144	10.6989	20.3835	35.7973	74.2693	139.704	248.733
145	10.8707	20.6101	36.2774	74.6889	139.496	250.201
146	10.8833	20.8636	36.4986	75.0358	140.877	251.714
147	10.8955	21.0887	36.4128	75.5751	141.823	253.047
148	11.0668	21.136	36.9908	76.2926	143.035	254.508
149	10.8679	21.17	37.9111	76.4618	144.305	255.992
150	11.1428	21.3879	36.6796	77.1482	144.213	257.46
151	11.1411	21.5835	37.5083	77.651	145.4	258.883
152	11.1353	21.8568	38.2082	78.1066	145.377	260.214
153	11.1638	21.4783	38.2063	78.5699	147.278	261.631
154	11.4489	22.0697	38.1856	79.0972	147.892	262.81
155	11.2364	21.9261	38.3649	79.3611	148.741	264.412
156	11.6313	21.8753	39.0942	79.9064	150.086	265.45
157	11.6216	22.176	39.1938	80.4238	150.218	267.257
158	11.469	22.38	39.2944	80.9428	150.933	268.357
159	11.4911	22.4412	39.9223	81.4558	152.587	269.91
160	11.7161	23.1773	39.6493	82.0651	152.761	271.017
161	11.8436	22.3276	40.2932	82.4429	154.273	272.474
162	11.8904	22.9856	40.7917	82.7943	154.437	273.773
163	12.038	23.658	41.3391	83.2867	155.704	274.976
164	12.0235	22.8242	40.1419	83.9135	156.437	276.388
165	12.0112	23.2202	41.5538	84.1991	157.169	277.495
166	12.1766	23.3554	40.3884	84.6131	157.98	278.779
167	12.2384	23.6955	41.5641	85.1648	159.685	280.133
168	12.3154	24.2205	42.7258	85.8097	159.193	281.427
169	12.4469	23.4363	41.6833	86.124	160.606	282.683
170	12.4291	24.0368	42.0851	86.6525	161.661	284.248
171	12.6918	24.5488	42.7153	87.2592	162.303	285.446
172	12.6111	24.3696	43.0898	87.7904	163.713	286.75
173	12.5429	24.2704	43.3014	88.1239	163.759	288.16
174	12.5859	24.7341	43.6287	88.6446	165.103	289.357
175	12.9852	24.8191	43.8775	89.3193	165.488	290.66
176	12.9532	25.1935	44.1531	89.7152	166.767	292.092
177	13.1036	25.3232	44.3903	90.257	167.555	293.319
178	13.0607	25.3512	44.5105	90.7626	168.696	294.516
179	12.6068	24.7151	44.3899	90.1703	168.396	295.752
180	14.6469	29.2902	49.1872	100.488	182.917	299.708
181	13.2339	24.672	48.3216	92.7215	170.875	306.69
182	12.9595	25.6982	47.718	93.4562	173.267	304.621
183	13.0766	25.1023	45.7915	92.0814	171.38	299.562
184	12.8833	25.1339	45.5122	91.5846	170.218	297.839
185	13.0905	25.1163	45.6217	91.4534	170.155	296.746
186	13.0863	25.014	44.4314	91.2678	169.976	296.268
187	13.0101	24.9704	44.9427	91.1856	169.661	295.853
188	13.0148	24.8603	44.9709	91.1614	169.672	295.472
189	12.9818	25.0903	45.7081	91.4747	169.871	295.046
190	12.9965	24.7195	44.8731	91.1705	169.248	294.598
191	12.9968	24.5118	44.6084	91.2852	169.21	293.976
192	12.8976	24.681	45.8013	91.1766	168.9	293.653
193	12.9297	24.5921	44.0696	91.1525	168.512	293.201
194	12.796	24.9194	44.8631	91.1503	168.79	292.774
195	12.636	24.7806	45.0399	91.0921	168.583	292.428
196	12.8765	24.6591	45.1013	91.0946	169.215	292.001
197	12.8912	24.7684	44.8949	91.0658	167.974	291.678
198	12.8144	24.8997	44.9498	90.7614	168.063	291.451
199	12.8184	24.7726	44.5306	90.8514	168.115	290.589
200	12.9301	24.7023	44.7048	90.7576	167.882	290.456
201	12.5086	24.6687	45.2372	90.5068	168.074	290.046
202	12.6412	24.566	44.355	90.5782	167.559	289.496
203	12.7399	24.6449	44.686	90.3826	167.745	288.98
204	12.7779	24.5998	44.7246	90.3281	167.343	288.912
205	12.5527	24.7817	44.6318	90.3387	167.494	288.515
206	12.8813	24.1074	44.7005	90.4131	167.151	287.885
207	12.5352	24.9851	44.6212	90.4358	167.261	287.642
208	12.4396	24.5959	44.4832	90.1164	166.205	287.24
209	12.5586	24.4855	44.445	90.1861	166.826	286.589
210	12.7681	24.0705	44.4223	90.0933	166.747	286.341
211	12.5893	24.226	45.4991	89.9675	166.521	286.282
212	12.7084	24.3067	43.848	90.1146	166.63	285.557
213	12.9396	25.1063	44.7617	90.3318	166.56	285.37
214	12.7655	25.044	44.6417	90.0323	166.365	285.25
215	12.7884	23.6955	44.6895	90.0105	166.312	284.515
216	12.7538	24.4518	44.4147	89.9261	166.069	283.906
217	12.7353	24.6307	44.3941	89.7863	165.887	283.922
218	12.5849	24.199	44.6414	89.9441	165.776	283.568
219	12.8079	24.3135	44.4844	89.6746	165.555	282.855
220	12.6433	24.7634	44.3224	89.625	165.607	282.742
221	12.635	24.5108	44.6065	89.7323	165.516	282.529
222	12.9496	24.806	44.6173	89.6973	165.467	281.926
223	12.8387	24.2972	44.3735	89.735	165.611	281.91
224	12.5104	24.3821	44.8327	89.4079	165.255	281.499
225	12.8064	24.3477	44.3956	89.5685	165.288	280.773
226	12.9722	24.3628	44.3366	89.5761	165.096	280.753
227	12.6713	24.4907	44.5972	89.3989	165.101	280.491
228	12.8058	24.3362	44.4663	89.5651	164.442	279.838
229	12.8893	24.2561	44.3764	89.3972	164.856	279.71
230	12.5534	24.6514	44.3241	89.1975	164.571	279.13
231	12.3997	24.3382	44.4095	89.2572	164.733	278.766
232	12.7426	24.1785	44.2981	89.1936	164.833	278.334
233	12.7839	24.5349	44.4748	89.3864	164.082	278.277
234	12.7406	24.4943	44.6502	89.2239	163.581	277.751
235	12.8173	24.1197	44.2207	89.2058	164.128	277.355
236	12.6768	24.4743	44.2753	89.1685	164.141	277.087
237	12.5118	24.2439	44.5512	89.0218	163.795	276.824
238	12.8619	24.2492	44.2187	89.2306	163.849	276.383
239	12.6443	24.4256	44.4801	89.1351	163.899	276.165
240	12.6	24.2843	44.4607	88.9732	164.114	276.053
241	12.6039	24.079	44.2818	88.9364	162.776	275.375
242	12.8153	24.0885	44.2707	88.9746	163.146	275.045
243	12.5404	24.3184	44.6855	88.8755	163.062	274.958
244	12.5207	24.2515	43.8251	88.874	162.982	274.404
245	12.8325	24.0338	44.4082	88.7222	163.085	274.025
246	12.7989	24.6605	43.8579	88.6975	163.112	273.798
247	12.685	23.8321	44.4839	88.872	162.467	273.726
248	12.5843	24.1775	44.4224	88.661	162.742	273.217
249	12.8295	24.3754	44.439	88.724	162.581	272.77
250	12.53	24.2901	44.3928	88.6308	162.147	272.697
251	12.7392	24.1393	43.5977	88.4863	162.562	272.023
252	12.591	24.2458	44.0486	88.4981	161.648	271.684
253	12.4394	24.345	44.149	88.3032	162.225	271.524
254	12.5875	23.9906	44.1271	88.3701	162.107	270.916
255	12.6632	24.1256	44.0385	88.2405	161.206	270.708
256	12.7506	24.3961	44.221	88.1661	161.76	270.396
257	12.6085	24.1335	44.1499	88.1913	161.451	270.161
258	12.859	24.4989	44.083	88.3071	161.752	269.771
259	12.7228	24.1817	43.8312	88.1673	161.526	269.69
260	12.467	24.0016	44.1058	88.2947	161.339	269.224
261	12.636	23.9785	43.9739	88.1139	161.795	268.617
262	12.7404	24.2161	43.973	88.088	160.467	268.426
263	12.6322	24.1098	43.9589	88.0697	161.067	268.211
264	12.5813	24.0715	43.886	88.0451	160.793	267.989
265	12.768	24.714	44.0685	88.0092	161.084	267.408
266	12.5612	23.8276	44.7085	87.9206	160.354	267.531
267	12.2706	23.8956	43.319	87.9843	160.791	266.92
268	12.4264	24.0268	43.5335	87.705	160.133	266.508
269	12.3446	24.0748	44.0844	87.5875	160.247	266.4
270	12.2338	24.0926	43.4136	87.6669	160.1	265.773
271	12.3189	23.7717	43.6641	87.5152	159.919	265.421
272	12.644	24.1854	43.7659	87.5534	160.278	265.159
273	12.2502	24.3688	44.0163	87.7767	159.976	265.262
274	12.4862	24.1069	43.5627	87.5573	160.035	264.461
275	12.3567	23.7722	43.347	87.5682	159.622	264.545
276	12.7374	23.9725	43.6901	87.6378	160.108	264.098
277	12.6654	23.9037	43.7375	87.7242	159.763	263.787
278	12.1667	23.9689	43.5541	87.3207	159.308	263.489
279	11.8686	23.6242	43.4917	86.9986	159.164	263.036
280	12.691	23.8828	43.3473	87.6904	159.236	262.347
281	12.5921	24.4257	43.8577	87.4448	159.522	263.103
282	12.4486	24.8196	43.7085	87.1833	159.164	262.501
283	12.5678	23.391	43.6199	87.3251	158.959	262.11
284	12.6985	24.3187	43.5235	87.1033	159.423	261.491
285	12.7576	23.7814	43.3109	87.2351	158.389	261.389
286	12.2889	23.8407	43.7257	86.9396	158.5	261.08
287	12.7492	23.8884	43.5306	87.0793	158.427	260.362
288	12.6203	24.2646	43.5256	87.0508	159.207	260.562
289	12.2217	23.3618	43.321	87.0458	157.235	260.162
290	12.3738	23.604	43.5916	86.8016	158.389	259.438
291	12.5872	24.1877	42.9067	86.9218	158.361	259.462
292	12.3454	23.8186	43.5946	86.6211	157.175	259.476
293	12.7233	23.8925	43.2436	87.037	158.044	258.409
294	12.5781	24.5708	43.6498	86.8993	158.353	258.877
295	12.388	23.6826	43.4481	86.6312	157.874	258.287
296	12.4293	24.5759	43.4728	86.6434	156.792	257.901
297	12.608	24.0961	42.8929	86.6568	157.787	257.608
298	12.0157	23.1254	43.097	86.2705	156.744	257.369
299	12.8345	23.5397	43.0398	86.873	157.312	256.581
300	12.8326	24.1618	43.6551	86.8021	157.838	257.348
301	12.7581	24.2671	43.2839	86.7417	156.957	256.671
302	12.4103	23.9932	43.4883	86.7219	156.968	256.69
303	12.4558	23.6181	43.7225	86.5973	156.99	255.839
304	12.4713	24.1938	42.8277	86.5974	156.575	255.594
305	12.0611	23.6426	42.805	86.1806	156.402	255.475
306	12.5088	23.6281	42.8152	86.3673	156.773	254.691
307	12.4975	24.3491	43.519	86.4608	156.585	255.305
308	12.5612	24.1553	43.3448	86.4475	156.38	254.777
309	12.7151	24.1147	43.3178	86.4843	156.358	254.541
310	12.4681	24.3502	43.5555	86.3043	156.083	254.035
311	12.477	22.7949	42.6731	86.1924	156.022	253.812
312	12.4076	23.6438	43.2921	86.2259	156.227	253.535
313	12.5378	23.8432	42.9569	86.1846	156.32	253.026
314	12.3648	24.0021	43.174	85.9891	155.447	253.051
315	12.3954	23.5761	43.0556	85.874	155.393	252.533
316	11.9572	23.45	42.8429	85.7404	155.595	251.892
317	12.6432	23.7053	42.7143	86.1389	155.252	251.736
318	12.7065	24.1968	43.5249	86.1093	155.933	252.216
319	12.2376	23.4772	43.0399	85.5883	155.44	251.528
320	12.4687	23.3431	42.7759	85.6977	155.2	250.854
321	12.2492	23.6304	43.4677	85.6389	154.518	251.444
322	12.3235	23.4721	43.5379	85.6855	154.869	250.524
323	12.3519	23.6275	42.0724	85.6821	154.608	250.174
324	12.4943	23.8338	42.3074	85.4972	154.867	250.15
325	12.3646	23.3981	42.9007	85.6974	154.762	249.727
326	12.3953	23.4232	43.0904	85.5473	154.729	249.392
327	12.4739	23.5065	43.1359	85.5281	154.671	249.208
328	12.2517	23.4787	42.7949	85.5039	154.496	248.964
329	12.1957	24.0239	42.0814	85.4395	154.386	248.61
330	12.4628	23.7931	43.1595	85.5469	154.43	248.154
331	12.5211	23.4888	42.4728	85.4172	154.808	248.283
332	12.6395	23.7078	42.9716	85.4748	153.662	247.859
333	12.7268	23.4479	42.9819	85.469	154.168	247.837
334	12.3585	23.8643	42.9143	85.3698	153.61	247.624
335	12.5992	23.8642	43.1002	85.284	154.274	247.167
336	12.4775	23.999	43.1172	85.4609	153.582	246.912
337	12.589	24.2318	42.867	85.2852	153.952	246.825
338	12.1344	24.0251	43.0986	85.0208	153.803	246.362
339	12.5619	23.1422	42.2773	85.0771	153.577	245.611
340	12.3376	23.5221	42.9368	85.1125	153.256	245.984
341	12.4055	23.9496	42.9634	85.1322	153.526	245.465
342	12.4544	23.3547	42.3673	85.0475	152.549	244.984
343	12.5247	24.1717	43.2961	85.1316	153.03	244.917
344	12.32	23.6795	42.6035	85.2855	153.038	244.816
345	12.4401	23.1878	42.9061	84.9491	152.885	244.446
346	12.531	23.675	42.4026	84.9763	152.832	244.169
347	11.7472	23.4374	42.726	84.4589	152.245	244.011
348	12.7696	23.3256	42.5594	84.9827	152.491	242.804
349	12.6821	24.0553	43.0887	85.1851	153.11	243.906
350	12.3343	23.9079	42.7834	84.7922	152.353	243.435
351	12.199	23.6715	42.5218	84.9134	152.542	242.767
352	12.449	23.6876	42.7542	84.863	151.998	242.407
353	12.5864	23.6148	42.4493	84.785	152.57	242.525
354	12.2702	24.2647	42.9092	84.7659	151.896	242.348
355	12.5004	23.0841	43.0525	84.6352	151.487	241.465
356	12.4536	24.1683	42.1817	84.6795	152.022	241.652
357	12.242	23.1438	42.4519	84.4677	151.866	241.381
358	12.3879	23.3367	42.7684	84.4783	151.63	240.908
359	12.3755	23.6166	42.5324	84.5726	152.224	240.871
360	12.1908	23.729	42.9207	84.4845	151.236	240.586
361	12.1522	23.4038	42.6393	84.3862	151.075	240.106
362	12.5372	23.7421	42.6017	84.5373	151.422	239.572
363	11.9302	23.7068	42.7008	84.2902	151.075	240.076
364	12.277	23.749	42.25	84.3628	151.053	239.076
365	12.4176	23.5407	43.1189	84.384	151.112	239.474
366	11.7919	23.5187	42.286	83.9467	150.834	238.985
367	12.1855	23.4931	42.9717	84.2965	150.751	238.369
368	12.4063	24.0338	42.2219	84.4203	150.862	238.759
369	12.2388	24.0109	42.5202	84.3497	151.398	238.391
370	12.1758	23.0099	43.2306	84.1196	150.22	238.25
371	12.2965	23.6519	42.1313	84.083	150.579	237.598
372	12.3145	23.8015	42.4552	83.9994	150.514	237.463
373	12.2325	23.8414	42.5532	84.3748	150.467	236.969
374	12.2453	23.7536	42.5553	84.004	150.511	237.035
375	12.352	24.3792	42.3282	83.4381	149.84	236.46
376	12.5554	23.0565	42.6038	84.0249	150.596	236.551
377	12.3711	23.6695	42.6548	83.9412	149.879	236.482
378	12.4238	23.3263	43.1506	83.8989	149.838	235.799
379	12.2398	23.4454	42.0185	84.1043	149.914	235.658
380	12.1283	23.9563	42.705	84.3372	149.753	235.397
381	12.3692	22.9646	42.0457	83.4695	149.761	234.936
382	11.7003	23.4845	42.3396	83.0407	149.471	235.067
383	12.6675	23.377	42.5634	84.1485	149.161	233.883
384	12.7159	23.9729	43.3081	83.9218	149.632	235.026
385	12.2186	23.5538	41.7737	83.5655	149.594	234.252
386	11.9729	23.3004	42.8605	83.3958	148.429	234.062
387	12.6035	23.4755	41.8978	84.225	149.257	233.494
388	12.5564	23.8615	42.4121	83.3367	148.977	233.836
389	12.3097	23.5704	42.3681	83.427	148.954	233.275
390	12.3942	23.809	42.4927	83.5193	148.91	232.989
391	12.2716	23.2689	42.4957	84.1511	149.04	232.695
392	12.2153	23.3072	42.1543	82.2148	148.383	232.376
393	12.1825	23.471	42.0083	83.3084	148.321	231.912
394	12.5778	23.8092	42.2629	83.9269	148.821	231.892
395	12.3994	23.4985	42.3214	82.7923	148.895	232.139
396	11.4846	22.7926	41.9167	82.9072	147.541	231.36
397	12.5558	22.9958	41.5509	83.0832	148.191	230.281
398	12.7055	24.0066	42.613	83.6361	148.772	231.303
399	12.0096	23.4911	42.5855	83.5271	148.408	231.425
400	12.1305	23.0937	42.5688	82.6338	148.099	230.239
401	12.5964	23.878	41.2518	83.8526	147.992	230.179
402	11.9176	23.0929	42.9185	82.5385	147.721	230.836
403	12.2496	22.8958	41.4779	82.5957	147.462	229.438
404	12.406	23.2661	42.5124	83.1525	147.612	229.575
405	12.1737	23.7511	42.0604	82.9843	147.769	229.693
406	12.1015	23.1292	42.0514	82.9972	147.345	229.015
407	12.5328	22.9872	41.849	83.0739	147.55	228.918
408	12.3358	23.6133	42.4351	83.1486	147.524	228.985
409	12.0958	23.2822	41.9715	82.6605	146.612	228.578
410	11.6716	22.7588	41.5211	82.5469	146.678	228.029
411	12.2621	22.9187	40.9274	82.7771	146.964	227.404
412	12.0445	23.331	43.0115	82.8684	147.137	227.982
413	12.5405	23.2335	41.1682	82.6624	146.517	227.38
414	12.5397	23.8491	41.8811	82.9058	146.967	227.589
415	12.7196	23.9386	42.2661	83.5252	147.072	227.4
416	12.3164	23.5673	42.4791	82.4942	146.698	227.484
417	12.0475	22.446	41.7467	82.1214	146.375	226.621
418	12.3726	23.7157	41.958	82.7	146.452	226.416
419	11.878	22.6952	41.9593	82.528	146.319	226.456
420	12.1053	23.0515	41.5874	82.6682	146.205	225.661
421	12.3303	23.403	41.7006	82.6444	146.363	225.589
422	11.7979	23.343	41.9632	81.9642	145.945	225.635
423	12.2232	23.0014	41.475	82.4605	146.849	224.915
424	12.363	23.0209	41.818	82.5234	145.266	224.942
425	11.7138	22.8932	42.5442	81.6875	145.626	224.937
426	12.3533	22.7782	40.9359	82.0587	145.581	223.96
427	12.3487	23.3081	41.4299	82.9839	146.118	224.583
428	12.5475	23.4991	42.0479	82.3636	145.933	224.428
429	12.3326	23.3022	42.1727	82.1922	145.676	224.41
430	11.9097	22.9806	41.5475	82.734	145.367	223.737
431	12.3751	23.0928	41.4172	81.5425	145.504	223.2
432	12.0471	23.1914	42.8812	82.1228	145.423	223.76
433	12.009	23.1164	41.1798	82.1346	145.043	222.813
434	12.0999	22.7343	41.2429	82.0335	145.264	222.836
435	12.0436	22.886	41.7449	81.7001	144.77	222.586
436	12.1073	22.9089	42.0952	81.7066	144.877	222.478
437	12.2193	22.9864	41.1074	81.9302	144.982	221.922
438	12.3858	23.2362	41.3713	81.9436	145.036	222.132
439	12.0955	22.9196	41.741	81.7892	144.665	221.767
440	11.8588	22.7989	41.3593	81.611	144.531	221.309
441	12.5545	23.1348	41.7566	82.211	144.633	221.012
442	12.1734	23.4282	42.1256	82.0208	144.458	221.531
443	12.0304	23.535	41.9042	81.7975	144.483	220.699
444	12.0201	22.4512	42.0089	81.4388	144.341	220.773
445	11.6082	22.4812	40.4583	81.4104	143.646	220.037
446	12.4853	22.9471	41.309	81.8242	144.121	219.542
447	12.3883	23.5304	41.6618	82.1623	144.64	220.669
448	11.98	22.8911	41.6705	81.5024	143.947	219.706
449	12.3731	23.0593	41.8122	81.801	143.57	219.262
450	12.2191	23.0747	41.2865	82.12	143.875	219.445
451	12.0525	23.2943	41.616	81.2613	143.62	219.119
452	12.2004	22.6929	41.4571	81.6158	143.674	218.662
453	12.3882	23.0417	42.1194	81.7514	143.852	218.546
454	12.0694	23.0948	41.3046	81.4933	143.638	218.712
455	12.428	22.8429	41.167	81.9948	143.542	218.114
456	12.1342	23.1508	41.5925	81.0833	143.602	218.155
457	11.9089	23.2249	41.2639	81.6815	143.075	217.839
458	11.9418	22.6181	41.3876	80.7676	143.037	217.465
459	12.1903	23.1339	41.5665	81.0728	143.316	217.201
460	11.9275	22.8365	41.2453	81.7594	143.217	217.254
461	12.3705	23.0309	41.1343	80.5087	143.254	216.63
462	12.2715	23.5263	41.8014	81.3852	142.629	217.519
463	12.0699	23.2064	41.2568	81.2141	142.673	216.657
464	12.1555	22.7582	41.5333	81.6689	142.617	216.614
465	12.2076	22.993	41.7109	80.6868	142.663	216.26
466	12.1395	23.289	41.1743	80.8826	142.543	216.236
467	12.0333	22.7683	41.3341	81.1201	142.378	215.964
468	12.2997	22.965	41.368	81.0797	142.237	215.599
469	12.15	23.2282	41.5275	81.2141	142.395	215.523
470	11.8647	23.2071	41.2378	81.006	142.171	215.193
471	11.6499	22.615	41.1549	80.6438	142.166	214.797
472	12.0958	22.7615	41.0285	81.0035	141.49	214.22
473	12.1658	23.0848	41.5734	80.8681	142.084	214.925
474	11.6763	23.1455	41.3508	80.5902	141.661	214.268
475	11.9885	22.2073	40.8557	80.6628	141.512	213.52
476	11.9395	23.1742	41.2454	80.4846	141.648	213.66
477	12.0598	22.4761	40.8517	80.9689	141.436	213.14
478	12.2633	22.9492	41.286	81.0197	141.324	213.385
479	11.9685	23.5479	41.4121	80.1675	141.492	213.152
480	11.6795	23.1782	41.2023	80.2267	141.048	212.731
481	12.6315	22.3085	40.8327	81.0686	141.354	212.25
						213.105

## Sheet: ALKBH1-A
time（sec）	200 nM	400 nM	800 nM	1600 nM	3200 nM	6400 nM
-60.4	1.21457	-0.126068	-0.07996	0.367675	0.325256	0.429198
-59.4	1.33724	-0.0239105	0.187802	0.780357	0.32313	0.220817
-58.4	1.20262	0.543259	0.080832	-0.31512	0.312314	0.976107
-57.4	1.08262	0.049118	0.000937	0.333804	0.311062	0.213687
-56.4	1.28567	-0.154587	0.057523	0.276664	0.217447	0.30654
-55.4	0.771838	-0.00087	0.075235	0.640682	0.261233	0.327206
-54.4	1.08638	0.0944519	-0.13235	-0.45353	0.271069	0.402149
-53.4	0.998541	-0.25029	0.114169	0.093057	0.183066	0.368662
-52.4	1.14606	0.233902	-0.09158	0.580911	0.24288	0.53306
-51.4	1.57869	0.0684814	0.221429	0.375012	0.439776	0.431866
-50.4	0.49425	0.12529	0.16279	0.721371	0.242252	0.352811
-49.4	1.04417	-0.0827026	0.24361	-0.54908	0.377112	0.568719
-48.4	1.15948	0.285858	-0.02588	-0.03098	0.263336	0.330169
-47.4	1.52622	0.180786	0.188739	0.290217	0.256232	0.449793
-46.4	0.581994	0.0881958	-0.01113	0.389501	0.283105	0.302984
-45.4	1.13879	-0.155762	0.346204	1.254	0.431879	0.537788
-44.4	1.5877	0.0632019	0.370465	-0.63339	0.578271	0.524237
-43.4	0.778705	0.156952	0.186456	0.373242	0.404437	0.492199
-42.4	0.959119	0.0151367	0.380377	0.394824	0.256299	0.650897
-41.4	0.831829	1.05695	-0.14791	0.03145	0.278271	-0.06129
-40.4	1.01404	-0.934067	-0.0779	0.131302	0.070999	0.452591
-39.4	0.468145	-0.043457	0.041919	0.513482	0.013037	0.791436
-38.4	0.83089	-0.32901	-0.02338	-0.16762	0.16405	-0.49709
-37.4	1.17528	-0.193451	0.104273	-0.12136	0.091236	-0.08483
-36.4	0.424201	-0.096756	0.054324	0.217447	0.137229	0.118051
-35.4	0.662701	-0.136017	0.038428	0.249041	0.113049	0.382434
-34.4	0.842151	0.0397491	0.024057	0.05319	0.190921	-0.26419
-33.4	0.08222	-0.0801697	-0.11159	0.111932	0.271612	0.016808
-32.4	0.688104	0.0198517	-0.07682	0.022879	0.023569	0.203543
-31.4	0.742633	0.345642	0.20553	0.23982	0.035144	0.697461
-30.4	0.570184	-0.378983	-0.03791	0.205191	0.099435	-0.30241
-29.4	0.644232	0.12178	-0.03137	0.348703	0.137564	0.214548
-28.4	0.590442	-0.281723	0.057169	0.218167	0.214206	0.312528
-27.4	0.732397	0.0917206	0.106082	0.276223	0.362021	0.446359
-26.4	0.636755	0.434113	0.141681	0.196648	0.189642	0.047661
-25.4	0.70495	0.0303802	0.095303	0.134115	0.071695
-24.4	0.947864	0.223343	-0.11196	0.07327	0.028262	0.076199
-23.4	-0.40176	-0.281342	-0.09283	0.102937	0.038422	-0.50272
-22.4	0.344098	-0.141281	-0.1277	0.401431	-0.11826	-0.1593
-21.4	0.362475	-0.34462	-0.20525	-0.56946	-0.23446	-0.20951
-20.4	-0.22936	-0.181732	-0.18728	-0.16401	-0.11611	0.013538
-19.4	0.826898	0.0692291	0.032437		0.153604	-0.43119
-18.4	-0.37973	0.0540009	-0.3992	-0.0357	-0.12257	0.423104
-17.4	0.498395	0.081955	-0.07633	-0.09878	-0.1872	-0.82006
-16.4	-0.25339	-0.313553	-0.04482	-0.05498	0.153763	0.120987
-15.4	0.090418	0.101654	0.065564	0.214454	0.113214	0.172461
-14.4	0.08009	0.0430603	0.227576	0.059924	0.277508	-0.05589
-13.4	0.239014	0.0670929	0.223251	0.378556	0.055374	0.515885
-12.4	0.053924	0.0879822	-0.05054	-0.48108	-0.02521	-0.35236
-11.4	0.572614	0.103226	0.07894	0.524845	-0.04444	0.354344
-10.4	-0.2213	0.0739441	0.065942	-0.64415	0.05852	-0.2658
-9.4	-0.49753	-0.0211792	-0.2032	0.28739	-0.09565	0.032141
-8.4	-0.27011	-0.252625	-0.01256	-0.50703	0.029241	-0.33183
-7.4	0.549506	-0.00613	-0.1631	0.195642	-0.0617	0.218103
-6.4	-0.44012	-0.0694122	-0.05965	0.370011	-0.07045	-0.29149
-5.4	-0.13245	-0.0674591	-0.16011	-0.36226	-0.07021	0.040695
-4.4	-0.25817	-0.0742798	-0.11321	-0.22658	-0.13048	0.280261
-3.4	-0.47286	-0.311218	-0.30084	-0.24492	-0.42077	-0.94313
-2.4	0.237457	0.300491	0.122696	0.179154	-0.14757	0.43367
-1.4	-2.52487	1.01085	-1.62312	1.10615	0.705947	-0.47255
-0.4	-13.7191	-7.47937	-7.55581	-11.9301	-13.3203	-17.1381
0.599998	-8.85145	-2.96455	-4.46104	-6.11184	-7.05191	-9.92452
1.6	-2.35309	-1.51514	-1.2599	-1.88189	-4.38462	-2.60668
2.6	-0.6177	-0.441895	-0.19453	0.361837	-0.73846	0.603444
3.6	-0.06152	-0.0112305	0.138598	0.196099	0.625341	2.32327
4.6	0.043573	0.0215912	0.185116	0.566824	1.11363	2.55452
5.6	0.260669	0.101303	0.336038	1.49463	1.40964	2.3421
6.6	0.104877	0.352661	0.527093	0.921307	1.83257	3.8051
7.6	-0.26934	0.489944	0.87496	1.25626	2.06048	4.30805
8.6	0.083405	0.494446	0.599365	1.44748	2.37787	4.96643
9.6	-0.11221	0.567688	0.740417	1.94055	2.62619	5.32983
10.6	0.092243	0.415741	1.26629	1.82792	2.94432	6.16444
11.6	0.179028	0.660477	1.07412	1.84052	3.40045	6.788
12.6	0.166987	0.67569	1.30208	2.13145	3.56616	7.54533
13.6	-0.24854	0.464752	0.843731	2.03058	3.80022	7.51752
14.6	-0.09823	0.656555	1.08881	2.18186	3.93491	8.32657
15.6	0.376759	1.0089	1.79154	2.91272	4.65561	9.42306
16.6	0.655015	1.23175	1.3551	2.89671	5.12978	9.49418
17.6	-0.31715	0.572571	1.41216	2.46479	4.9691	9.90757
18.6	-1.24504	0.39267	1.11776	2.90931	5.15627	10.5138
19.6	0.021925	0.95343	2.03367	3.68004	5.56483	11.5283
20.6	-0.1512	1.11751	1.44279	2.87191	6.09796	11.6932
21.6	-0.21069	0.880569	1.72516	3.49561	6.1762	12.231
22.6	-0.03011	0.866104	1.72931	3.57679	6.35595	12.7762
23.6	-0.12152	1.04814	1.73246	3.91547	6.829	13.3489
24.6	-0.16621	1.09482	1.92785	3.8174	6.91576	13.9328
25.6	-0.28746	1.11945	1.82856	4.69057	7.223	14.3556
26.6	-0.26912	1.13663	2.34498	3.7144	7.3863	14.9169
27.6	-0.28318	1.0249	1.73442	4.04917	7.97692	15.5127
28.6	1.02395	1.5419	2.63174	4.7993	8.25808	16.5022
29.6	-0.80753	2.14034	1.80252	4.96126	8.88792	16.8447
30.6	-0.07176	1.04659	2.69775	4.87116	8.6651	17.3405
31.6	0.163159	1.21045	2.97733	4.92708	9.11152	18.0324
32.6	-0.20349	1.19287	1.87506	5.55856	9.31952	18.6115
33.6	0.157593	1.39462	2.50305	5.16055	9.6886	19.0569
34.6	-0.03387	1.41357	2.93234	5.40967	10.0239	19.4345
35.6	-0.34552	1.51495	2.39331	5.16135	10.1718	19.9295
36.6	-0.40557	1.44308	2.57247	5.38625	10.4067	20.3482
37.6	-0.92846	1.15012	2.29283	5.22829	10.3557	20.7984
38.6	0.343413	2.03119	3.74617	6.6121	10.8879	22.2236
39.6	-0.05808	1.91457	3.16963	6.80049	12.1245	22.6476
40.6	-0.06162	1.86885	3.22588	5.8325	11.7479	23.0878
41.6	-0.05315	1.89778	3.19143	6.72406	12.0845	23.5661
42.6	-0.13178	1.78331	3.22009	6.55578	12.3266	24.1505
43.6	-0.29967	2.05031	3.35177	6.9469	12.4073	24.5706
44.6	-0.15214	2.07863	3.82339	7.0758	13.0066	25.128
45.6	-0.47918	2.37767	3.39365	6.48975	13.2048	25.5634
46.6	-0.2288	1.26945	3.53193	7.22217	13.286	26.1591
47.6	-0.33303	2.45224	3.61537	7.38418	13.7994	26.8703
48.6	-0.31896	1.61143	3.8398	7.49649	13.9952	27.6178
49.6	-0.27435	2.27412	3.97654	7.69425	14.4815	28.0843
50.6	-0.3373	2.84816	3.773	7.75547	14.5847	28.5893
51.6	-0.21208	1.94171	4.07351	8.1656	14.7578	29.0963
52.6	-0.41856	2.05206	4.05462	8.1793	15.2378	29.5299
53.6	0.096529	1.92609	4.677	8.70581	15.5429	30.635
54.6	-0.12637	2.61653	4.46088	8.6551	16.0765	31.1928
55.6	-0.0681	2.3083	4.54548	8.90149	15.9504	31.5962
56.6	-0.16644	2.87471	4.11449	8.55296	16.5161	31.9657
57.6	-0.52669	1.79309	5.15136	8.83119	16.4578	32.431
58.6	0.051992	3.48468	4.89813	9.36913	16.9633	33.2889
59.6	-0.69605	2.5976	3.31805	8.8359	17.3141	33.2365
60.6	-0.05816	1.74933	5.51278	9.49863	17.2975	34.4836
61.6	-0.21167	2.9306	4.76317	9.63219	18.3369	34.9809
62.6	-0.41458	2.60344	5.35468	9.58021	18.0213	35.0011
63.6	-0.50989	2.66983	4.375	9.60443	18.2248	35.7156
64.6	0.156446	2.80441	5.2183	10.0152	18.4472	36.3514
65.6	-0.97614	3.01788	5.3278	9.94645	18.9019	36.9666
66.6	-0.95637	2.82666	4.98613	10.4308	19.2703	37.4576
67.6	-0.49065	2.84114	5.40981	10.3331	19.4696	37.9466
68.6	-0.81489	2.92706	5.07383	10.0936	19.7134	38.5969
69.6	-0.71942	2.4671	4.94601	10.4538	19.9274	38.7966
70.6	-0.40885	2.85246	5.513	10.7899	20.1382	39.6331
71.6	-0.12911	3.09601	5.87865	11.1928	20.8228	40.3563
72.6	-0.27661	3.12355	5.71956	10.9956	21.0809	40.7634
73.6	-0.38058	3.05948	6.46893	11.4355	21.1848	41.7712
74.6	-0.46583	3.69113	5.4062	11.3844	21.68	41.9588
75.6	-0.5077	2.65129	6.21808	11.572	21.8167	42.364
76.6	0.30185	2.9751	6.43689	11.4097	21.9672	42.9798
77.6	-0.93363	3.26555	5.67094	11.7782	22.3694	43.2999
78.6	-0.32848	3.21301	6.00846	12.1709	22.4306	43.9719
79.6	-0.39388	3.16927	5.57244	11.5136	22.9364	44.7478
80.6	-0.88154	3.22841	6.79834	12.3968	23.0973	45.0977
81.6	-0.32388	3.31532	6.33167	11.9815	23.495	45.6586
82.6	-0.69974	3.50089	6.37598	12.4574	23.9164	46.1841
83.6	-0.03061	3.42842	6.78514	13.0474	24.058	46.8433
84.6	-0.70247	3.74423	6.20995	12.9007	24.4875	47.3509
85.6	0.030109	3.67178	6.82351	12.5964	24.5504	48.0244
86.6	-0.92356	3.22708	6.61543	13.1054	24.9168	48.3451
87.6	-0.98754	3.32999	6.64162	13.2458	25.1761	48.7916
88.6	-1.04778	4.17413	7.10193	13.3677	25.4221	49.5699
89.6	-0.32449	3.45403	6.84581	13.6509	25.8327	50.1444
90.6	-0.6556	3.44659	6.79862	13.6792	26.207	50.6169
91.6	0.133643	3.86807	7.31237	13.7896	26.3049	51.1437
92.6	-0.73413	4.30733	7.41404	14.1376	26.6373	51.7429
93.6	-0.64646	3.51163	7.27858	14.2867	27.0297	52.3482
94.6	-0.64161	4.31847	7.48744	14.3031	27.3085	52.9069
95.6	-0.66721	3.79347	7.31291	14.5061	27.5275	53.2294
96.6	0.064972	3.76244	7.42256	14.5284	27.468	53.9192
97.6	-0.63979	3.92355	7.91276	14.6467	28.1635	54.4258
98.6	-0.76342	4.89211	7.49451	14.8497	28.4361	54.9746
99.6	-0.85238	4.13173	7.93869	15.1518	28.7767	55.5786
100.6	-0.43746	3.57355	7.84244	15.2166	29.0498	56.1578
101.6	-0.36502	4.06184	7.87965	15.5856	29.2652	56.5737
102.6	-0.18159	4.3515	8.02975	15.2965	29.3367	56.808
103.6	-0.51466	4.09525	8.53686	15.4912	29.7224	57.4481
104.6	-1.09847	4.83409	7.55197	15.5936	29.904	58.0731
105.6	-0.72199	4.58742	8.10037	16.5322	30.167	58.6734
106.6	-0.55395	3.78722	8.29297	16.4022	30.5267	59.1954
107.6	-0.65152	4.36749	8.33676	15.3164	30.8086	59.7556
108.6	-0.23123	4.68954	8.57955	16.4795	31.2994	60.4789
109.6	-0.62581	4.53526	8.64339	16.585	31.7415	60.8852
110.6	-0.68068	4.74347	8.56164	16.5512	31.6093	61.4049
111.6	-0.61137	4.63741	8.79709	16.8071	31.8265	61.8811
112.6	-0.69919	4.33878	8.84477	16.7822	32.1572	62.4093
113.6	-0.65793	4.71204	8.81523	17.1634	32.3912	62.9402
114.6	-0.30483	4.85735	8.60778	17.2974	32.8025	63.5265
115.6	-1.22772	4.28702	9.21136	17.3347	32.8992	63.8502
116.6	-0.84888	5.4749	8.68303	17.7332	33.3136	64.5604
117.6	-0.68262	4.60323	9.03862	18.423	33.6546	65.0326
118.6	-0.83684	4.1429	9.14451	16.963	33.9201	65.339
119.6	-0.83956	4.81787	9.23357	17.8521	34.1131	66.1081
120.6	-0.87082	4.94817	9.69978	18.0687	34.3539	66.6931
121.6	-0.80026	4.67902	8.838	18.4946	34.5873	67.0886
122.6	-0.74332	5.14484	9.50709	18.3508	34.8809	67.9279
123.6	-0.33583	4.98997	9.40714	18.5485	35.419	68.2003
124.6	-1.19091	5.47942	9.45205	18.5887	35.5647	68.5706
125.6	-0.74724	5.11652	9.74753	18.7595	35.824	69.1937
126.6	-0.49853	4.91223	9.96503	18.991	36.1348	69.8275
127.6	-1.43761	5.58977	10.0453	19.1657	36.6506	70.4046
128.6	-0.8956	5.47627	9.65401	19.2388	36.6014	70.8741
129.6	-0.77567	4.87375	9.96672	19.4702	36.9161	71.4337
130.6	-0.74409	5.96613	10.1495	19.615	37.258	72.0969
131.6	-0.77271	4.64484	10.0725	20.0442	37.4007	72.4846
132.6	-0.58788	5.66455	10.9713	19.456	37.7908	72.991
133.6	-0.74787	5.2253	9.756	20.1033	38.199	73.6684
134.6	-0.77006	5.66496	10.3806	20.2796	38.3871	74.1005
135.6	-0.5681	5.71591	10.7765	20.5095	38.8291	74.7941
136.6	-1.0594	5.72649	10.608	20.3317	39.1308	75.3397
137.6	-0.81887	5.45284	10.8123	20.7316	39.2442	75.6997
138.6	-0.95441	5.7468	10.6527	20.7099	39.5494	76.0804
139.6	-0.82153	5.70442	10.8024	20.9209	39.6653	76.7465
140.6	-0.79948	5.79622	10.9833	21.0575	40.0155	77.212
141.6	-0.84761	5.91397	11.2169	21.2129	40.3965	77.7115
142.6	-0.60222	6.02177	10.6472	21.3038	40.6797	78.3185
143.6	-0.64637	6.47295	11.4995	21.3706	41.068	78.661
144.6	-0.92043	5.52979	11.1353	21.6199	41.2316	79.1767
145.6	-0.78184	6.01651	11.6257	21.7953	41.5292	79.7186
146.6	-0.44083	6.04543	11.1035	21.6449	41.7976	80.2584
147.6	-1.26479	6.08917	11.5729	22.4006	42.1428	80.8824
148.6	-0.45176	6.14075	11.5937	21.8863	42.4695	81.3545
149.6	-1.32036	6.0927	11.6532	22.2924	42.3853	81.7524
150.6	-1.16904	6.97023	12.0972	22.421	42.7875	82.263
151.6	-0.96099	5.35695	11.7221	22.577	42.9858	82.7956
152.6	-0.59417	6.34074	11.3875	22.7221	43.395	83.5544
153.6	-0.89871	7.09816	12.0017	23.5353	43.6725	83.8757
154.6	-0.97668	5.96475	11.9316	22.274	43.976	84.3718
155.6	-0.82919	6.13939	11.9804	23.1386	44.045	84.9981
156.6	-0.57631	6.52043	12.2857	23.2949	44.4254	85.3962
157.6	-1.13646	6.22549	12.1389	24.0171	44.7414	86.0204
158.6	-0.86528	6.42903	11.9242	23.3686	44.8974	86.4782
159.6	-0.34573	6.61165	12.1627	22.9544	45.1734	86.9612
160.6	-1.58419	6.54153	12.58	23.7172	45.4339	87.285
161.6	-0.69426	6.73312	11.8687	23.9743	45.5705	87.7964
162.6	-0.93902	6.04074	12.5163	24.0889	45.8045	88.3359
163.6	-0.81402	6.90891	12.238	24.2703	46.1465	88.7104
164.6	-2.2463	5.88898	12.2982	24.1065	46.1498	89.1078
165.6	-1.15466	6.47354	12.7928	24.5486	46.5033	89.659
166.6	-1.11176	6.83528	12.445	24.2788	46.7564	90.2797
167.6	-0.85075	5.92004	12.6944	24.647	47.0639	90.8308
168.6	-1.08785	6.69717	13.6325	24.6937	47.309	91.2967
169.6	-0.37005	7.02315	12.7365	25.055	47.741	92.0595
170.6	-1.84396	6.86748	12.1419	25.2506	47.9654	92.459
171.6	-0.78238	6.96515	12.9973	25.482	48.2836	92.826
172.6	-1.38645	7.39482	13.2801	25.0997	48.6444	93.5409
173.6	-0.89442	6.48605	13.0712	26.4392	48.944	93.9542
174.6	-1.30983	7.12921	13.2549	25.2512	49.2323	94.5628
175.6	-0.5238	6.88818	13.6789	25.9734	49.334	95.0455
176.6	-1.53613	6.82841	13.8318	25.9326	49.6716	95.4692
177.6	-1.31108	7.22002	12.5466	26.1941	49.9426	95.9955
178.6	-2.06871	6.95419	12.7801	25.6687	49.6648	95.622
179.6	13.3383	13.4212	20.3879	38.1268	57.4536	113.199
180.6	1.99486	5.90752	16.4715	25.8162	55.6309	99.1125
181.6	1.28126	8.61496	14.8311	28.4818	55.5947	100.232
182.6	-0.72836	7.16943	13.6029	26.9772	51.7677	97.7402
183.6	-0.99302	7.21242	13.4065	26.0344	50.8354	97.1167
184.6	-1.82246	7.24251	13.6431	26.4541	50.5435	96.8368
185.6	-1.48801	7.54915	13.7625	26.2001	50.469	96.8851
186.6	-1.57596	7.60402	13.4191	26.0348	50.5335	96.5448
187.6	-1.74825	6.10577	13.2099	26.0076	50.354	96.4657
188.6	-1.55067	7.01085	13.4495	26.1874	50.1813	96.3985
189.6	-1.94855	7.14856	13.6412	26.2917	50.2527	96.2998
190.6	-1.55661	7.8345	13.669	26.2693	50.2146	96.2426
191.6	-2.10137	6.49405	12.8068	26.1209	50.2638	96.3739
192.6	-1.83324	6.75557	13.9352	26.1268	50.0153	96.3637
193.6	-1.74387	6.98721	12.7299	26.1656	50.0789	96.0822
194.6	-1.83988	6.98761	13.9898	26.4545	50.0599	96.1755
195.6	-1.76014	7.20694	12.9219	26.1796	50.2414	96.1642
196.6	-1.51349	7.01768	13.2195	26.7805	50.2374	96.0143
197.6	-2.15769	7.03584	13.455	25.8593	50.3333	95.7025
198.6	-1.59253	6.9751	13.0596	25.1173	50.1971	95.7781
199.6	-1.73941	7.11652	13.3366	25.8357	50.0744	95.7695
200.6	-2.7284	7.0833	13.3169	25.979	49.9057	95.6323
201.6	-1.95096	6.92513	13.1074	26.2203	50.0519	95.685
202.6	-1.57629	7.1544	13.865	26.0577	49.9739	95.6716
203.6	-2.06643	7.31847	13.1106	26.1276	49.9099	95.5266
204.6	-1.78232	7.27336	13.2675	26.1413	50.0332	95.7278
205.6	-2.21699	7.64973	13.3164	26.0492	50.0956	95.5147
206.6	-2.21347	6.57922	13.065	25.915	49.6931	95.1953
207.6	-1.8428	6.47021	13.0786	25.7787	49.756	95.2645
208.6	-2.37207	6.99248	13.4326	25.8826	49.7271	95.3703
209.6	-2.16057	7.22707	13.2582	26.3218	49.8349	95.2688
210.6	-1.52582	7.0011	13.1154	26.3461	49.8253	95.0819
211.6	-3.21199	7.0759	13.0946	25.3728	49.6768	95.178
212.6	-2.19427	6.65773	13.9468	25.7169	49.4444	95.3339
213.6	-2.16419	6.94348	12.3471	25.6175	49.616	95.1583
214.6	-2.07248	7.10657	13.3541	26.1674	49.6224	95.4684
215.6	-2.21809	7.25479	13.5557	25.9656	49.841	95.3037
216.6	-2.29611	6.98625	13.4701	26.7852	49.6382	94.9581
217.6	-1.68229	7.32747	13.0802	25.3259	49.753	95.1417
218.6	-2.52339	6.71066	13.4362	25.9271	49.7392	95.1242
219.6	-2.41723	7.49113	13.0696	26.1061	49.6544	94.8157
220.6	-2.86465	6.39114	13.1425	25.8211	49.8632	94.8022
221.6	-2.57208	6.80344	13.0396	25.7912	49.5201	94.618
222.6	-2.55096	6.99541	13.2875	25.8629	49.521	94.5498
223.6	-2.84824	6.87415	12.8763	25.6314	49.6357	94.541
224.6	-2.64716	7.03682	13.0407	25.8704	49.6909	94.5491
225.6	-2.21981	7.37921	13.38	25.6562	49.5372	94.5962
226.6	-2.82716	6.67142	12.8958	25.6295	49.2146	94.1879
227.6	-2.1503	6.82491	13.005	25.7452	49.5161	94.5856
228.6	-2.89217	7.25595	13.7491	25.9045	49.6365	94.5625
229.6	-2.25115	7.17178	12.9036	25.8949	49.4148	94.3717
230.6	-3.07849	6.79874	12.9977	25.7101	49.5066	94.4514
231.6	-2.21397	7.39384	13.1997	25.8669	49.5237	94.3214
232.6	-2.68167	6.85616	12.8881	25.6887	49.2854	94.067
233.6	-3.31762	6.96025	12.9903	25.7545	49.1962	94.0383
234.6	-2.57777	7.02922	13.074	25.8223	49.3163	94.3155
235.6	-2.61224	6.75636	13.4298	26.3261	49.3684	94.1423
236.6	-2.92966	7.30478	12.7428	25.313	49.3189	94.1109
237.6	-2.9438	6.60243	13.0524	25.9221	49.2067	94.0547
238.6	-2.72402	6.78841	13.1609	25.3395	49.2203	94.0072
239.6	-2.95324	6.90187	12.9551	25.5826	49.2069	93.5265
240.6	-3.01202	6.31358	13.0409	25.6429	49.0903	93.8735
241.6	-2.812	7.0835	13.2276	25.7245	49.1743	93.9821
242.6	-2.87408	6.68507	13.5913	25.6222	49.2204	93.3661
243.6	-2.90287	7.06789	12.9203	25.5411	48.9373	93.6753
244.6	-3.21763	6.54619	13.3152	26.092	49.1446	93.6161
245.6	-3.03324	6.85011	12.643	25.7202	48.9415	93.5141
246.6	-2.68232	7.15205	13.1141	25.129	49.2491	93.5714
247.6	-2.84209	6.74367	13.0553	25.8018	49.2418	93.6661
248.6	-2.75916	7.21416	12.9617	25.7852	49.2671	93.4307
249.6	-4.00803	6.4794	13.1523	25.0859	48.8625	93.4037
250.6	-3.4585	7.01671	13.0257	25.9292	49.0243	93.3321
251.6	-3.14215	6.89853	12.8167	25.2252	48.9826	93.2527
252.6	-3.04934	6.60675	13.4381	25.4796	48.9531	92.9833
253.6	-3.27372	7.22197	12.5516	25.3661	49.0194	93.4648
254.6	-3.00643	6.43645	12.9085	25.4703	49.1667	93.3897
255.6	-4.04715	6.963	13.1392	25.3927	48.7554	93.0792
256.6	-3.4434	6.35716	12.7774	25.4549	49.0485	93.202
257.6	-3.25809	6.97081	14.1333	25.6325	49.0331	93.2144
258.6	-3.38784	6.8511	12.2813	25.5789	48.925	93.1869
259.6	-3.73088	6.89406	12.8639	25.4477	48.869	92.7284
260.6	-3.31958	6.95401	12.891	25.5764	48.9306	93.1723
261.6	-2.47771	6.68701	12.8692	25.632	48.8359	92.9759
262.6	-4.43091	6.79091	13.0697	25.7719	48.8456	92.8295
263.6	-3.6531	6.75089	12.4596	25.3638	48.881	93.0285
264.6	-3.34685	6.55557	13.2092	25.356	48.8924	93.0504
265.6	-3.42842	6.75792	13.1196	25.5583	48.8217	92.5143
266.6	-3.37293	6.64249	13.2991	25.8772	48.8458	93.0497
267.6	-3.39761	7.18567	12.9725	25.7803	48.9744	92.8281
268.6	-3.70183	6.88234	12.6433	25.4339	48.8536	92.8243
269.6	-3.26799	6.66554	12.558	24.9176	48.8413	92.567
270.6	-4.21753	6.94037	13.1753	25.3592	48.8119	92.8144
271.6	-3.46714	6.94797	13.0372	26.132	48.7613	92.4396
272.6	-3.54628	6.58176	13.0101	25.2863	48.7996	92.5389
273.6	-3.6031	6.87708	13.0667	24.9943	48.7213	93.0433
274.6	-3.36777	6.97452	13.3486	25.6576	48.5052	92.4234
275.6	-3.23793	6.73976	12.5838	25.1309	48.6222	92.2721
276.6	-4.10097	7.0472	12.8627	25.4987	48.7126	92.6133
277.6	-3.58755	6.8298	12.9938	25.1674	48.6513	92.2735
278.6	-3.95292	6.76613	12.7925	25.4102	48.5101	92.1885
279.6	-3.82924	7.02765	13.0821	25.4414	48.807	92.3385
280.6	-3.67982	6.93681	13.9185	25.4808	48.4922	92.2212
281.6	-3.96784	6.77161	12.0782	25.3755	48.5018	92.1757
282.6	-3.95294	6.69171	13.0009	25.1158	48.6595	92.2348
283.6	-3.86192	7.12646	13.4294	25.2541	48.6326	92.0899
284.6	-3.88825	6.92645	12.6461	25.4132	48.5074	92.3088
285.6	-3.91043	6.90402	12.9185	25.3165	48.7018	91.8733
286.6	-4.03129	7.0087	13.007	25.4174	48.7462	91.4891
287.6	-3.44559	6.9458	13.1962	25.4333	48.5272	91.7433
288.6	-4.8649	6.8009	13.8184	25.16	48.5403	91.9539
289.6	-4.32389	7.01613	12.6676	25.2826	48.4458	91.9454
290.6	-3.75076	7.19016	12.3403	25.5207	48.4828	91.7627
291.6	-4.18817	6.68544	12.8264	24.4862	48.4778	91.5704
292.6	-4.01926	6.85617	12.9703	25.1399	48.2994	91.8765
293.6	-4.16402	7.08429	13.4071	25.6765	48.4082	91.6064
294.6	-4.49848	6.68507	12.503	24.493	48.1417	91.4608
295.6	-4.18986	6.44212	12.9299	25.0235	48.3835	91.4452
296.6	-3.97669	6.95772	13.1625	25.8083	48.2608	91.6046
297.6	-3.84255	7.19504	12.8268	24.7197	48.3471	91.239
298.6	-4.86748	6.57744	13.1669	25.1227	48.46	91.5577
299.6	-4.16739	6.57881	13.4322	24.3322	48.274	91.4543
300.6	-4.40216	7.06592	12.3931	25.1303	48.3091	91.416
301.6	-4.23612	6.45323	12.6914	25.3731	48.3382	91.0405
302.6	-3.67887	7.03607	13.8159	24.9935	48.3115	91.4222
303.6	-4.57683	6.90871	12.1724	25.0974	48.1093	91.1655
304.6	-4.95842	7.35852	12.5736	25.7045	48.1197	90.9793
305.6	-4.54574	6.09776	13.0731	24.0612	48.2005	91.0903
306.6	-4.33465	6.71379	12.3919	24.7583	48.1327	90.9999
307.6	-4.53292	6.93896	12.8187	25.0829	48.1647	91.1183
308.6	-4.37619	6.15364	12.7579	24.9042	48.129	90.6981
309.6	-4.7244	6.84152	13.1429	25.1258	48.1046	90.8268
310.6	-4.1273	7.16788	12.8211	25.1027	48.0039	90.9869
311.6	-4.99793	6.02492	12.9433	24.4108	48.1235	90.4485
312.6	-4.45816	7.12842	13.3727	24.9601	48.1136	90.847
313.6	-4.51052	6.34286	12.5965	25.1109	48.1613	90.5943
314.6	-4.57153	6.8257	12.8037	24.8805	48.0643	90.5335
315.6	-4.5467	6.41672	12.6701	24.9584	48.0212	90.468
316.6	-4.76575	6.61163	12.8508	25.1611	47.9131	90.6292
317.6	-4.2948	7.00224	12.8554	25.0804	48.0844	90.6814
318.6	-5.22497	6.35733	12.8817	24.8976	48.2398	90.5232
319.6	-4.22316	7.35284	13.2096	25.0992	47.8891	90.9326
320.6	-4.68066	6.82373	12.8665	24.7529	48.0122	90.384
321.6	-5.06021	6.25792	12.6243	24.86	48.0755	90.6196
322.6	-4.14084	6.85498	13.4509	25.0517	48.0993	90.7254
323.6	-5.06002	6.82355	12.9345	24.9759	47.9792	90.4468
324.6	-4.94591	6.60382	12.9326	25.0455	47.8384	90.1899
325.6	-4.64956	7.20459	12.577	24.8472	47.9269	90.8705
326.6	-4.79865	6.83115	12.8212	24.976	48.0025	89.8527
327.6	-4.66082	6.59619	12.9314	24.9384	47.853	90.2218
328.6	-4.6351	6.72025	13.4059	25.43	47.8922	90.615
329.6	-4.85792	7.21419	12.7877	24.9148	47.8567	90.2158
330.6	-5.20715	6.76575	13.2178	24.9616	48.0524	90.5728
331.6	-5.42167	6.87921	12.7095	25.0322	47.9642	89.3863
332.6	-4.28528	7.11945	13.0531	25.4482	47.8291	89.9859
333.6	-4.77253	6.87999	12.896	25.378	47.8352	90.7661
334.6	-5.5719	6.83293	13.1496	24.6416	47.7075	89.2692
335.6	-4.95482	7.071	13.0535	24.4654	47.8424	89.639
336.6	-5.20997	6.70927	12.7779	24.9482	47.5853	89.5164
337.6	-5.41934	6.65869	12.9425	24.5605	47.6847	89.7869
338.6	-4.99873	6.99327	12.9015	25.0011	47.6762	89.7372
339.6	-5.17253	6.7804	12.9675	24.8667	47.5274	90.0318
340.6	-4.98551	6.85852	13.2141	24.9242	47.7656	89.6322
341.6	-5.00826	6.91064	12.7324	24.878	47.6966	89.4387
342.6	-5.33248	6.87706	12.9653	24.8217	47.536	89.429
343.6	-5.29612	7.0634	12.761	24.9037	47.5501	89.6872
344.6	-5.33833	6.43507	12.8967	24.7852	47.5448	89.2721
345.6	-4.96153	6.57373	12.9251	24.9526	47.5349	89.4254
346.6	-5.09434	7.33253	12.9472	24.9012	47.4402	89.6487
347.6	-5.95911	6.76768	12.79	24.748	47.4848	89.465
348.6	-4.88208	6.28078	12.8123	24.8071	47.4897	89.4147
349.6	-4.86504	6.73801	13.3171	24.7855	47.3878	88.9682
350.6	-6.41339	6.42236	12.3568	24.6784	47.3465	89.438
351.6	-5.25061	6.89267	13.0593	24.8633	47.3081	88.9939
352.6	-5.29557	7.21124	13.523	24.9729	47.5387	89.5235
353.6	-5.7394	6.60306	12.7899	24.6719	47.559	88.9904
354.6	-5.97098	6.31731	11.9673	24.4653	47.2342	89.0128
355.6	-5.12238	6.50752	12.5174	24.5202	47.0289	88.713
356.6	-5.61622	6.64091	12.8654	24.7537	47.2353	89.35
357.6	-5.81973	6.78058	13.0539	25.0547	47.6609	89.2061
358.6	-5.51903	7.08388	13.4198	24.9479	47.6356	88.9673
359.6	-5.65051	6.36945	12.9187	24.7036	47.2967	88.7855
360.6	-5.73839	6.7626	12.4318	24.7214	47.3168	89.3193
361.6	-5.75762	6.16183	12.8859	24.6274	47.3953	88.7088
362.6	-5.50645	6.71396	13.1501	24.8596	47.3361	88.575
363.6	-5.56386	6.55324	12.7976	24.8242	47.439	89.2112
364.6	-5.36871	7.11047	13.8309	24.6847	47.3398	88.8439
365.6	-5.26409	6.90578	12.8037	24.8942	47.4417	88.8761
366.6	-5.67574	6.74759	12.3844	24.748	47.2832	88.8893
367.6	-5.64965	6.7757	12.5416	24.4329	47.0772	88.6112
368.6	-5.64772	6.93193	13.1139	24.9301	47.1987	88.7456
369.6	-5.75497	6.69698	12.4395	24.3345	47.3772	88.4929
370.6	-5.40232	6.87274	13.278	24.7787	47.0814	89.1195
371.6	-5.74009	7.18625	12.9616	24.9429	47.6446	88.0134
372.6	-5.57785	6.40422	12.6148	24.4329	47.133	88.2703
373.6	-5.90545	7.14462	12.8737	24.7724	47.1779	89.0457
374.6	-6.17394	6.92511	12.8068	24.5394	47.509	88.3537
375.6	-5.76526	6.27922	12.9987	24.5493	47.178	88.1811
376.6	-6.01588	6.70872	12.7993	24.4853	47.2733	88.4265
377.6	-5.75261	6.82863	12.9974	24.4739	47.1393	88.4804
378.6	-5.98278	6.73254	12.3366	24.3849	47.0795	87.8918
379.6	-6.19184	6.53526	12.6739	24.5194	46.9114	88.0297
380.6	-6.74808	6.48177	12.0164	23.9319	46.7333	87.8403
381.6	-5.47256	6.84758	13.4015	25.0299	46.6356	88.0302
382.6	-5.71348	7.11359	12.8368	24.5553	47.5079	88.2219
383.6	-6.08572	6.61885	12.0804	23.8387	46.9843	87.9885
384.6	-6.44155	6.79463	13.3236	24.6632	46.7758	88.0505
385.6	-6.00799	6.8886	12.7376	24.5834	47.3607	88.1219
386.6	-5.87115	6.6759	12.7262	24.4319	46.9106	88.2782
387.6	-6.46198	6.75772	12.6909	24.3858	46.8774	87.6501
388.6	-5.80534	6.61436	12.4898	24.0968	46.7559	87.5255
389.6	-6.90769	6.72063	12.5675	24.155	46.6512	87.7638
390.6	-6.10615	6.74229	12.672	24.4239	46.8436	88.0765
391.6	-6.40356	7.24052	12.5592	24.2645	46.9737	87.4991
392.6	-5.84574	5.91008	12.6475	24.3993	46.7964	87.5487
393.6	-6.47809	6.78958	12.6753	24.3447	46.9928	87.7199
394.6	-6.71244	6.50674	12.2573	24.3326	46.7924	87.4238
395.6	-6.07091	6.6792	13.1079	24.5689	46.9111	87.7273
396.6	-6.31238	6.75282	12.7188	24.5481	47.3206	87.7749
397.6	-6.37949	6.51183	12.5507	24.4797	46.8445	87.4893
398.6	-6.62912	6.47278	12.4937	24.241	46.5757	87.5705
399.6	-6.19231	6.94836	12.6875	24.4134	46.8947	87.5331
400.6	-5.97208	6.23175	12.5238	24.4207	46.8288	87.251
401.6	-7.15654	6.75987	12.406	24.2348	46.4159	87.4034
402.6	-6.50104	6.15869	12.4876	24.17	46.6768	87.6112
403.6	-5.84319	7.08624	13.4802	24.8408	46.7568	87.0973
404.6	-6.088	6.90091	13.0955	24.8246	47.1844	87.6705
405.6	-6.83862	6.60773	12.402	24.1648	46.9055	87.4275
406.6	-6.39363	6.87572	13.0066	24.3194	46.504	87.3482
407.6	-6.46833	6.56085	12.7684	24.5668	46.6926	87.8217
408.6	-6.57229	6.61418	12.7731	24.2901	46.7169	86.5259
409.6	-6.75512	6.54114	12.1129	24.0338	46.6829	86.8586
410.6	-6.7819	6.3132	12.3304	24.003	46.1934	86.7481
411.6	-6.05581	6.88702	12.4145	23.9848	46.3051	86.8436
412.6	-7.21037	6.22278	12.7105	24.1227	46.616	87.2819
413.6	-6.96339	6.28372	12.1721	23.8203	46.2981	86.488
414.6	-6.39655	6.47998	12.7787	24.2184	46.1628	86.4952
415.6	-5.9645	7.04698	12.4922	24.3799	46.8067	87.195
416.6	-7.36371	6.41106	12.8164	24.5874	46.6974	87.1387
417.6	-6.47443	6.75616	12.8536	24.4205	46.6033	86.943
418.6	-7.02488	6.41202	12.2335	24.03	46.5442	86.7072
419.6	-6.71316	6.87901	12.3907	24.0075	46.2171	86.4112
420.6	-6.51738	6.65109	12.3384	24.2022	46.3576	86.3473
421.6	-7.28981	5.83212	12.1506	24.0838	46.3549	86.3965
422.6	-6.55598	6.39856	12.5424	24.1366	46.3055	86.6032
423.6	-7.63997	6.36357	12.1062	24.0017	46.0678	86.2675
424.6	-6.53326	6.42784	12.4278	24.2323	46.1126	86.725
425.6	-7.1365	6.37608	12.3302	24.208	46.4712	86.3582
426.6	-7.02506	6.74268	12.5031	24.1018	46.2028	86.4481
427.6	-6.95177	6.73643	12.3917	24.2344	46.2132	86.3916
428.6	-6.37068	6.19778	12.646	24.3712	46.2818	86.5039
429.6	-7.59729	7.55305	12.7131	24.2219	46.5163	86.4514
430.6	-7.07504	5.99387	12.4946	24.0041	46.1896	86.4122
431.6	-7.02723	6.96692	12.4501	23.9192	46.1905	86.0417
432.6	-6.87019	6.25169	12.572	24.0306	46.2979	86.1175
433.6	-7.2038	6.53996	12.2735	24.2966	46.2811	86.1409
434.6	-7.00037	6.40518	12.5991	24.1209	46.3392	86.057
435.6	-6.77082	6.59933	12.4346	24.2152	46.35	86.5877
436.6	-7.81971	6.43723	12.0183	23.8961	45.9582	85.342
437.6	-7.10974	6.89835	12.4774	23.9933	45.8972	86.0306
438.6	-7.29459	5.84328	12.7014	24.2485	46.1929	85.9006
439.6	-6.78285	6.76671	12.6854	24.2301	46.3749	86.1339
440.6	-7.07551	7.34151	12.6799	24.2038	46.2563	86.008
441.6	-7.08246	5.68565	12.4907	24.1569	46.22	86.5348
442.6	-7.61925	6.7005	12.5846	23.8343	46.1188	85.1381
443.6	-6.51061	6.61203	12.6455	24.1364	46.0929	85.7366
444.6	-7.93709	6.31024	12.5549	24.0865	46.5674	86.0433
445.6	-7.65395	6.54698	12.4516	24.0108	46.2782	85.8934
446.6	-7.79676	6.98955	12.036	23.6501	45.7577	85.5901
447.6	-7.42991	6.1003	12.74	24.351	46.1095	86.5699
448.6	-7.74199	6.77783	12.1554	23.8949	46.2468	85.8635
449.6	-7.49432	6.57765	12.4205	24.024	45.738	84.6375
450.6	-7.16122	6.14601	12.2124	24.035	45.963	85.7064
451.6	-7.90901	6.59581	12.6512	24.4178	46.0708	85.8333
452.6	-7.43314	6.64093	12.4602	24.123	46.1395	85.9318
453.6	-6.91841	7.07217	12.3596	24.0946	45.8112	85.2608
454.6	-7.83253	5.92432	12.2396	24.0132	45.9508	85.3111
455.6	-7.32309	6.64757	12.3744	23.92	45.7835	85.3499
456.6	-7.58746	6.63507	12.7317	24.4488	45.9121	85.524
457.6	-7.49806	6.83372	12.2614	24.0647	46.3138	85.3321
458.6	-7.57685	6.70598	12.6978	24.0681	45.8413	85.7323
459.6	-7.4809	6.6433	12.399	24.2649	46.0769	85.337
460.6	-7.52467	6.60382	12.5334	24.0168	45.8886	85.4838
461.6	-7.47487	6.76456	12.5415	24.0395	45.8577	85.1417
462.6	-7.72064	6.74231	12.2972	23.9685	45.9787	85.0613
463.6	-7.30833	6.47746	12.5506	24.0077	45.7426	85.1927
464.6	-8.17323	6.85713	12.4246	23.9602	46.0449	85.2858
465.6	-7.89708	6.58038	12.415	23.9287	45.8095	84.9375
466.6	-8.28464	6.16142	11.797	23.6017	45.5299	84.7073
467.6	-7.89591	6.77705	12.3742	23.8348	45.3507	85.0795
468.6	-7.18731	7.17081	12.964	24.3656	46.1644	85.4014
469.6	-7.5605	6.07159	12.4339	24.2943	46.1404	85.3691
470.6	-7.9713	6.5882	12.2286	23.8615	45.8122	84.8047
471.6	-7.19739	6.97394	12.8849	24.2687	46.1527	84.931
472.6	-7.83096	6.7796	12.5125	24.3568	45.9217	85.405
473.6	-7.89513	6.60187	12.3087	23.9646	45.7845	84.4457
474.6	-7.40465	6.60812	12.193	23.8332	45.6238	84.817
475.6	-8.87668	6.53546	12.2344	23.7837	45.5057	84.0425
476.6	-8.25067	6.26732	11.929	23.5849	45.4569	84.2507
477.6	-8.08926	6.51651	12.5523	23.8066	45.2042	84.5776
478.6	-7.72661	6.81047	13.1045	24.4407	45.955	85.1717
479.6	-8.50393	6.47276	11.6075	23.4542	45.8864	83.9009
480.6	-7.64804	6.63	12.8282	24.0984	45.3328	85.5416
						213.105
