# Supplementary material for: YTHDF3 recognizes DNA N6-methyladenine and recruits ALKBH1 for 6mA removal from genomic DNA
Source: EMBO J. 2025 Jul 25;44(17):4899–917. doi: 10.1038/s44318-025-00512-2 (PMC12402098; doi:10.1038/s44318-025-00512-2)
Supplement: Supplementary file 9 — Source data Fig. 7 [file 44318_2025_512_MOESM9_ESM.zip]

Archive with 25 entries (20 files):
- Figure_7/
- Figure_7/7A/
- Figure_7/7A/ALKBH1 (F3-MTbind).tif
- Figure_7/7A/ALKBH1 (F3-WT).tif
- Figure_7/7A/ALKBH1 - Input(F3-MTbind).tif
- Figure_7/7A/ALKBH1-Input (F3-WT).tif
- Figure_7/7A/YTHDF3 (F3-MTbind).tif
- Figure_7/7A/YTHDF3 (F3-WT).tif
- Figure_7/7A/YTHDF3 - Input (F3-MTbind).tif
- Figure_7/7A/YTHDF3-Input (F3-WT).tif
- Figure_7/7B/
- Figure_7/7B/oligo staining (F3-MTbind).tif
- Figure_7/7B/oligo staining (F3-WT).tif
- Figure_7/7B/YTHDF3-Antibody (F3-MTbind).tif
- Figure_7/7B/YTHDF3-Antibody (F3-WT).tif
- Figure_7/7C/
- Figure_7/7C/ALKBH1-GST (Total proteins).tif
- Figure_7/7C/ALKBH1-GST.tif
- Figure_7/7C/YTHDF3-His (Total proteins).tif
- Figure_7/7C/YTHDF3-His.tif
- Figure_7/7E/
- Figure_7/7E/ALKBH1-GST (Total proteins).tif
- Figure_7/7E/ALKBH1-GST.tif
- Figure_7/7E/YTHDF3-HIS (Total proteins).tif
- Figure_7/7E/YTHDF3-HIS.tif
